# Supplementary material for: M-BISON: Microarray-based integration of data sources using networks
Source: BMC Bioinformatics. 2008 Apr 25;9:214. doi: 10.1186/1471-2105-9-214 (PMC2396182; doi:10.1186/1471-2105-9-214)
Supplement: Additional file 1 — Listing of each gene, its original microarray score, M-BISON scores, and upstream motifs from the hsf1 dataset. [file 1471-2105-9-214-S1.xls]

## Sheet: Supp. table
ORF	Description	Original (microarray only) B score	Original Rank	M-BISON single parameter B score	M-BISON single parameter Rank	M-BISON empirical p-value	M-BISON empirical p-value RANK	M-BISON empirical B score associated with p-value	Hsf1p bound?	Rank Diff between original B score and p-value	Node degree	Motifs (labeled according to Kellis et. al. 2003)
YAL001C	Largest of six subunits of the RNA polymerase III transcription initiation factor complex (TFIIIC); part of the TauB domain of TFIIIC that binds DNA at the BoxB promoter sites of tRNA and similar genes; cooperates with Tfc6p in DNA binding	-3.61952	2536	-3.61934	3002	0.683333	4220	-3.61958	0	-1684	0	NA
YAL002W	Membrane-associated hydrophilic protein that interacts with the small GTPase, Vps21p, to facilitate soluble vacuolar protein localization; required for localization and trafficking of the CPY sorting receptor; contains a RING finger motif	-3.52498	577	-3.52494	1410	0.0725995	1593	-3.50769	0	-1016	0	NA
YAL003W	Translation elongation factor 1 beta; stimulates nucleotide exchange to regenerate EF-1 alpha-GTP for the next elongation cycle; part of the EF-1 complex, which facilitates binding of aminoacyl-tRNA to the ribosomal A site	-3.65895	4415	13.8155	1	0	1	-5.09355	0	4414	413	M4_M7_M9_M10_M15_M33
YAL004W	NA	-3.6186	2501	-3.61855	2978	0.669789	3418	-3.61958	0	-917	0	NA
YAL005C	ATPase involved in protein folding and nuclear localization signal (NLS)-directed nuclear transport; member of heat shock protein 70 (HSP70) family; forms a chaperone complex with Ydj1p; localized to the nucleus, cytoplasm, and cell wall	-3.65834	4393	13.8155	1	0.024	1384	-2.71511	1	3009	413	M4_M7_M9_M10_M15_M33
YAL007C	Protein that forms a heterotrimeric complex with Erp1p, Emp24p, and Erv25p; member, along with Emp24p and Erv25p, of the p24 family involved in ER to Golgi transport and localized to COPII-coated vesicles	-3.63949	3537	-3.55153	1707	0	1	-3.43916	0	3536	18	M60
YAL008W	Mitochondrial protein of unknown function	-10	5135	-20	5339	2	5339	-10	0	-204	0	NA
YAL009W	Integral nuclear/ER membrane protein of unknown function, required for normal nuclear envelope morphology and sporulation	-3.57701	1394	-4.27354	5293	0.01	1130	4.48985	0	264	81	M14
YAL010C	Subunit of the mitochondrial sorting and assembly machinery (SAM complex); has a role in assembly of the TOM complex, which mediates protein import through the outer membrane; required for normal mitochondrial morphology and inheritance	-3.64462	3946	-4.30729	5306	0.004	671	-3.61958	0	3275	81	M14
YAL011W	Protein of unknown function, component of the Swr1p complex that incorporates Htz1p into chromatin; required for formation of nuclear-associated array of smooth endoplasmic reticulum known as karmellae	-3.49042	285	-3.49025	1136	0.0290557	1468	-3.47287	0	-1183	0	NA
YAL012W	Cystathionine gamma-lyase, catalyzes one of the two reactions involved in the transsulfuration pathway that yields cysteine from homocysteine with the intermediary formation of cystathionine;	-3.57806	1413	-3.57806	2127	0.330882	2696	-3.58095	0	-1283	0	NA
YAL013W	Transcriptional modulator involved in the regulation of structural genes involved in phospholipid biosynthesis, also participates in regulation of metabolically unrelated genes as well as maintenance of mating efficiency and sporulation	-3.5457	831	-3.54565	1631	0.165517	1984	-3.54369	0	-1153	0	NA
YAL014C	Endosomal SNARE related to mammalian syntaxin 8	-3.66732	5094	-3.66722	4982	1	4286	-3.65967	0	808	0	NA
YAL015C	DNA N-glycosylase and apurinic/apyrimidinic (AP) lyase involved in base excision repair, localizes to the nucleus and mitochondrion	-3.464	170	-3.46411	1019	0.0300926	1480	-3.47287	0	-1310	0	NA
YAL016W	Regulatory subunit A of the heterotrimeric protein phosphatase 2A, which also contains regulatory subunit Cdc55p and either catalytic subunit Pph21p or Pph22p; required for cell morphogenesis and for transcription by RNA polymerase III	-3.6672	5046	-3.66722	4982	1	4286	-3.65967	0	760	0	NA
YAL017W	One of two (see also PSK2) PAS domain containing S/T protein kinases; coordinately regulates protein synthesis and carbohydrate metabolism and storage in response to a unknown metabolite that reflects nutritional status	-3.66152	4548	-3.66147	4609	1	4286	-3.65967	0	262	0	NA
YAL018C	Hypothetical protein	-3.50233	355	-3.50216	1206	0.0791367	1740	-3.50769	0	-1385	0	NA
YAL019W	Protein whose overexpression affects chromosome stability, potential Cdc28p substrate; homolog of Snf2p	-3.66573	4817	-3.6332	3589	0	1	-3.40648	0	4816	8	M57
YAL020C	Protein with a potential role in regulatory interactions between microtubules and the cell cycle, as suggested by genetic and physical interactions with Nap1p and genetic interactions with TUB1	-3.59032	1680	-3.53579	1516	0	1	-3.20196	0	1679	8	M57
YAL021C	Component of the CCR4-NOT transcriptional complex, which is involved in regulation of gene expression; component of the major cytoplasmic deadenylase, which is involved in mRNA poly(A) tail shortening	-3.63092	3075	-3.63081	3414	0.68578	4267	-3.61958	0	-1192	0	NA
YAL022C	Nucleoside transporter with broad nucleoside selectivity; localized to intracellular membranes	-10	5135	-20	5339	2	5339	-10	0	-204	0	NA
YAL023C	Protein O-mannosyltransferase, transfers mannose residues from dolichyl phosphate-D-mannose to protein serine/threonine residues; acts in a complex with Pmt1p, can instead interact with Pmt5p in some conditions; target for new antifungals	-3.64717	4061	-3.60372	2638	0	1	-3.2289	0	4060	8	M57
YAL024C	Putative GDP/GTP exchange factor required for mitotic exit at low temperatures; acts as a guanine nucleotide exchange factor (GEF) for Tem1p, which is a key regulator of mitotic exit; physically associates with Ras2p-GTP	-3.6445	3924	-3.64442	4107	1	4286	-3.65967	0	-362	0	NA
YAL025C	Essential nuclear protein, constituent of 66S pre-ribosomal particles; required for normal concentration of free 60S ribosomal subunits; required for maintenance of M1 satellite double-stranded RNA of the L-A virus	-3.54878	882	-3.54859	1675	0.160465	1873	-3.54369	0	-991	0	NA
YAL026C	Integral membrane Ca(2+)-ATPase, potential aminophospholipid translocase required to form a specific class of secretory vesicles that accumulate upon actin cytoskeleton disruption; mutation affects maturation of the 18S rRNA	-10	5135	-20	5339	2	5339	-10	0	-204	0	NA
YAL027W	Hypothetical protein	-3.52111	543	-3.52099	1379	0.0769231	1686	-3.50769	0	-1143	0	NA
YAL028W	Tail-anchored endoplasmic reticulum membrane protein, interacts with homolog Frt1p but is not a substrate of calcineurin (unlike Frt1p), promotes growth in conditions of high Na+, alkaline pH, or cell wall stress; potential Cdc28p substrate	-3.60259	2010	-4.41069	5321	0	1	-4.17805	0	2009	126	M14_M17_M29_M38
YAL029C	One of two type V myosins; required for mother-specific HO expression, for the bud tip localization of ASH1 and IST2 mRNA; facilitates growth and orientation of ER tubules along with She3p	-10	5135	-4.43114	5323	0	1	-6.16392	0	5134	126	M14_M17_M29_M38
YAL030W	Vesicle membrane receptor protein (v-SNARE) involved in the fusion between Golgi-derived secretory vesicles with the plasma membrane; proposed to be involved in endocytosis; member of the synaptobrevin/VAMP family of R-type v-SNARE proteins	-3.66277	4611	-3.6627	4664	1	4286	-3.65967	0	325	0	NA
YAL031C	Cytoplasmic Glc7p-interacting protein, potential Cdc28p substrate	-3.65594	4299	-3.65576	4412	1	4286	-3.65967	0	13	0	NA
YAL032C	Ortholog of human transcriptional coactivator SKIP, can activate transcription of a reporter gene; interacts with splicing factors Prp22p and Prp46p	-3.59711	1850	-3.59715	2477	0.337321	2868	-3.58095	0	-1018	0	NA
YAL033W	Subunit of both RNase MRP, which cleaves pre-rRNA, and nuclear RNase P, which cleaves tRNA precursors to generate mature 5' ends	-3.62103	2590	-1.61626	493	0.004	671	-4.94074	0	1919	73	M7
YAL034C	Non-essential protein of unknown function	-3.66729	5075	-1.68457	507	0.02	1337	-4.58527	0	3738	73	M7
YAL034W-A	Essential component of the MIND kinetochore complex (Mtw1p Including Nnf1p-Nsl1p-Dsn1p) which joins kinetochore subunits contacting DNA to those contacting microtubules; critical to kinetochore assembly	-3.59552	1810	-3.59561	2448	0.325359	2519	-3.58095	0	-709	0	NA
YAL035C-A	NA	-3.59405	1765	-3.59407	2408	0.323185	2454	-3.58095	0	-689	0	NA
YAL035W	GTPase, required for general translation initiation by promoting Met-tRNAiMet binding to ribosomes and ribosomal subunit joining; homolog of bacterial IF2	-3.40908	48	-1.42627	468	0	1	-3.10038	0	47	73	M7
YAL036C	Member of the DRG family of GTP-binding proteins; interacts with translating ribosomes	-3.66554	4793	-1.66763	505	0.008	993	5.77345	0	3800	73	M7
YAL037W	Hypothetical protein	-3.62494	2756	-3.62486	3170	0.658986	3034	-3.61958	0	-278	0	NA
YAL038W	Pyruvate kinase, functions as a homotetramer in glycolysis to convert phosphoenolpyruvate to pyruvate, the input for aerobic (TCA cycle) or anaerobic (glucose fermentation) respiration	-3.665	4750	-3.13364	689	0.002	420	-4.80796	0	4330	70	M20_M61
YAL039C	Cytochrome c heme lyase (holocytochrome c synthase), attaches heme to apo-Cyc1p in the mitochondrial intermembrane space; human ortholog may have a role in microphthalmia with linear skin defects (MLS)	-3.64253	3729	-3.11972	680	0	1	-4.40258	1	3728	70	M20_M61
YAL040C	G1 cyclin involved in cell cycle progression; activates Cdc28p kinase to promote the G1 to S phase transition; plays a role in regulating transcription of the other G1 cyclins, CLN1 and CLN2; regulated by phosphorylation and proteolysis	-3.41306	50	5.80581	292	0.002	420	5.49286	0	-370	264	M8_M9_M13_M30_M32
YAL041W	Guanine nucleotide exchange factor (GEF or GDP-release factor) for Cdc42p; required for polarity establishment and maintenance, and mutants have morphological defects in bud formation and shmooing	-3.66706	5000	-3.66722	4982	1	4286	-3.65967	0	714	0	NA
YAL042W	Protein localized to COPII-coated vesicles, forms a complex with Erv41p; involved in the membrane fusion stage of transport	-3.54308	786	-3.54308	1598	0.169374	2080	-3.54369	0	-1294	0	NA
YAL043C	Subunit of holo-CPF, a multiprotein complex and functional homolog of mammalian CPSF, required for the cleavage and polyadenylation of mRNA and snoRNA 3' ends; involved in pre-tRNA processing; binds to the phosphorylated CTD of RNAPII	-3.66364	4659	-3.66352	4692	1	4286	-3.65967	0	373	0	NA
YAL043C-A	NA	-3.4919	298	-3.49199	1147	0.0296804	1473	-3.47287	0	-1175	0	NA
YAL044C	H subunit of the mitochondrial glycine decarboxylase complex, required for the catabolism of glycine to 5,10-methylene-THF; expression is regulated by levels of levels of 5,10-methylene-THF in the cytoplasm	-3.64051	3596	-3.64039	3847	0.668246	3335	-3.61958	0	261	0	NA
YAL045C	NA	-3.5781	1415	-3.57806	2127	0.331776	2735	-3.58095	0	-1320	0	NA
YAL046C	Hypothetical protein	-3.42488	66	-3.42475	921	0	1	-3.40648	0	65	0	NA
YAL047C	Component of the cytoplasmic Tub4p (gamma-tubulin) complex, binds spindle pole bodies and links them to microtubules; has roles in astral microtubule formation and stabilization	-3.6253	2771	-3.62525	3189	0.681818	4178	-3.61958	0	-1407	0	NA
YAL048C	Evolutionarily-conserved tail-anchored outer mitochondrial membrane GTPase which regulates mitochondrial morphology; cells lacking Gem1p contain collapsed, globular, or grape-like mitochondria; not required for pheromone-induced cell death	-10	5135	-20	5339	2	5339	-10	0	-204	0	NA
YAL049C	Hypothetical protein	-3.64062	3600	-3.64039	3847	0.669811	3426	-3.61958	0	174	0	NA
YAL051W	Oleate-activated transcription factor, acts alone and as a heterodimer with Pip2p; activates genes involved in beta-oxidation of fatty acids and peroxisome organization and biogenesis	-3.63382	3286	-3.63359	3603	0.67366	3690	-3.61958	0	-404	0	NA
YAL053W	Protein of unknown function; green fluorescent protein (GFP)-fusion protein localizes to the cytoplasm in a punctate pattern	-3.66375	4668	5.58734	353	0.034	1513	4.58527	0	3155	209	M1_M4_M15_M56
YAL054C	Acetyl-coA synthetase isoform, expressed during growth on nonfermentable carbon sources and under aerobic conditions	-3.6329	3227	5.61738	349	0.008	993	-6.81154	0	2234	209	M1_M4_M15_M56
YAL055W	Putative peroxisomal membrane protein required for import of peroxisomal proteins, functionally complements a Pichia pastoris pex22 mutation	-3.61816	2490	-3.61816	2975	0.670481	3449	-3.61958	0	-959	0	NA
YAL056W	Proposed beta subunit of the heterotrimeric G protein that interacts with the receptor Grp1p, has signaling role in response to nutrients; involved in regulation of pseudohyphal growth through cAMP levels; homolog of Gpb1p	-3.49864	331	-3.49864	1181	0.0780142	1712	-3.50769	0	-1381	0	NA
YAL058C-A	NA	-3.60865	2185	-3.60877	2744	0.659864	3044	-3.61958	0	-859	0	NA
YAL058W	Calnexin; integral membrane ER chaperone involved in the folding and quality control of glycoproteins, 24% identical and 31% similar to mammalian calnexin but the Ca+ binding typical of calnexins has not been demonstrated in yeast	-3.62579	2798	-3.62565	3200	0.681265	4153	-3.61958	0	-1355	0	NA
YAL059W	Protein of unknown function, localized in the nucleoplasm and the nucleolus, genetically interacts with MTR2 in 60S ribosomal protein subunit export	-3.62845	2929	-3.62842	3317	0.671982	3558	-3.61958	0	-629	0	NA
YAL060W	NAD-dependent (2R,3R)-2,3-butanediol dehydrogenase, a zinc-containing medium-chain alcohol dehydrogenase, produces 2,3-butanediol from acetoin during fermentation and allows using 2,3-butanediol as a carbon source during aerobic growth	-3.65975	4457	-3.65984	4538	1	4286	-3.65967	0	171	0	NA
YAL061W	putative polyol dehydrogenase	-3.65008	4140	-3.65007	4290	1	4286	-3.65967	0	-146	0	NA
YAL062W	NADP(+)-dependent glutamate dehydrogenase, synthesizes glutamate from ammonia and alpha-ketoglutarate; rate of alpha-ketoglutarate utilization differs from Gdh1p; expression regulated by nitrogen and carbon sources	-3.66423	4694	-3.66434	4736	1	4286	-3.65967	0	408	0	NA
YAL063C	Lectin-like protein with similarity to Flo1p, thought to be expressed and involved in flocculation	-10	5135	-20	5339	2	5339	-10	0	-204	0	NA
YAL064W	Hypothetical protein	-3.6305	3031	-3.63041	3393	0.667436	3273	-3.61958	0	-242	0	NA
YAL065C	Hypothetical protein	-3.57822	1418	-3.57806	2127	0.34023	2905	-3.58095	0	-1487	0	NA
YAL066W	NA	-3.63061	3042	-3.63041	3393	0.679335	4061	-3.61958	0	-1019	0	NA
YAL067C	Putative permease, member of the allantoate transporter subfamily of the major facilitator superfamily; mutation confers resistance to ethionine sulfoxide	-10	5135	-20	5339	2	5339	-10	0	-204	0	NA
YAL068C	Hypothetical protein	-3.66711	5010	-3.66722	4982	1	4286	-3.65967	0	724	0	NA
YAL069W	NA	-3.57645	1378	-3.57655	2103	0.313225	2281	-3.58095	0	-903	0	NA
YAR002W	Subunit of the nuclear pore complex (NPC), functions to anchor Nup2p to the NPC in a dynamic process that is controlled by the nucleoplasmic concentration of Gsp1p-GTP; potential Cdc28p substrate	-3.63178	3114	-3.6316	3456	0.672854	3627	-3.61958	0	-513	0	NA
YAR003W	Subunit of the COMPASS (Set1C) complex, which methylates Rad6p ubiquitinated histone H3 on lysine 4 and is required in transcriptional silencing near telomeres; WD40 beta propeller superfamily member with similarity to mammalian Rbbp7	-3.63426	3302	-3.63439	3630	0.681265	4153	-3.61958	0	-851	0	NA
YAR007C	Subunit of heterotrimeric Replication Factor A (RF-A), which is a highly conserved single-stranded DNA binding protein involved in DNA replication, repair, and recombination	-3.65123	4167	-3.65129	4314	1	4286	-3.65967	0	-119	0	NA
YAR008W	Subunit of the tRNA splicing endonuclease, which is composed of Sen2p, Sen15p, Sen34p, and Sen54p; Sen34p contains the active site for tRNA 3' splice site cleavage and has similarity to Sen2p and to Archaeal tRNA splicing endonuclease	-10	5135	-20	5339	2	5339	-10	0	-204	0	NA
YAR009C	NA	-3.66667	4940	-3.66681	4928	1	4286	-3.65967	0	654	0	NA
YAR010C	NA	-3.66291	4617	-3.6627	4664	1	4286	-3.65967	0	331	0	NA
YAR014C	Protein involved in bud-site selection; diploid mutants display a random budding pattern instead of the wild-type bipolar pattern	-3.60916	2199	-3.9969	5186	0.002	420	-2.88123	0	1779	29	M43
YAR015W	N-succinyl-5-aminoimidazole-4-carboxamide ribotide (SAICAR) synthetase, required for 'de novo' purine nucleotide biosynthesis; red pigment accumulates in mutant cells deprived of adenine	-10	5135	-3.99803	5189	0	1	-4.17805	0	5134	29	M43
YAR018C	Nonessential protein kinase with unknown cellular role	-3.62736	2867	-3.62723	3262	0.672249	3591	-3.61958	0	-724	0	NA
YAR019C	Protein kinase of the Mitotic Exit Network that is localized to the spindle pole bodies at late anaphase; promotes mitotic exit by directly switching on the kinase activity of Dbf2p	-3.4521	140	-3.45194	991	0.00923788	1098	-3.43916	0	-958	0	NA
YAR020C	Part of 23-member seripauperin multigene family, active during alcoholic fermentation, regulated by anaerobiosis, inhibited by oxygen, repressed by heme	-3.50522	381	-3.50533	1229	0.0776471	1699	-3.50769	0	-1318	0	NA
YAR023C	Putative integral membrane protein, member of DUP240 gene family	-3.66483	4733	-3.66475	4753	1	4286	-3.65967	0	447	0	NA
YAR027W	Putative integral membrane protein of unknown function; interacts with Ulp1p at the nuclear periphery; member of DUP240 gene family	-10	5135	-20	5339	2	5339	-10	0	-204	0	NA
YAR028W	Putative integral membrane protein, member of DUP240 gene family	-10	5135	-20	5339	2	5339	-10	0	-204	0	NA
YAR029W	Member of DUP240 gene family but contains no transmembrane domains; green fluorescent protein (GFP)-fusion protein localizes to the cytoplasm in a punctate pattern	-3.64778	4073	-3.64764	4239	1	4286	-3.65967	0	-213	0	NA
YAR030C	NA	-3.64626	4033	-3.64603	4206	1	4286	-3.65967	0	-253	0	NA
YAR031W	Pheromone-regulated protein with 3 predicted transmembrane segments and an FF sequence, a motif involved in COPII binding	-3.66522	4768	-3.66516	4780	1	4286	-3.65967	0	482	0	NA
YAR033W	Putative integral membrane protein, involved in vesicle formation; forms complex with Mst27p; member of DUP240 gene family; binds COPI and COPII vesicles	-3.62597	2807	-3.62605	3217	0.661905	3086	-3.61958	0	-279	0	NA
YAR035W	Outer mitochondrial carnitine acetyltransferase, minor ethanol-inducible enzyme involved in transport of activated acyl groups from the cytoplasm into the mitochondrial matrix	-3.61717	2460	-3.61698	2947	0.663551	3138	-3.61958	0	-678	0	NA
YAR042W	Protein similar to mammalian oxysterol-binding protein; contains ankyrin repeats; localizes to the Golgi and the nucleus-vacuole junction	-3.59403	1763	-3.59407	2408	0.331754	2728	-3.58095	0	-965	0	NA
YAR044W	NA	-3.64221	3698	-3.642	3934	0.67233	3606	-3.61958	0	92	0	NA
YAR047C	NA	-10	5135	-20	5339	2	5339	-10	0	-204	0	NA
YAR050W	Lectin-like protein involved in flocculation, cell wall protein that binds to mannose chains on the surface of other cells, confers floc-forming ability that is chymotrypsin sensitive and heat resistant; similar to Flo5p	-3.61764	2475	-3.61776	2965	0.670507	3452	-3.61958	0	-977	0	NA
YAR053W	NA	-3.63522	3338	-3.63519	3650	0.683333	4220	-3.61958	0	-882	0	NA
YAR060C	NA	-10	5135	-20	5339	2	5339	-10	0	-204	0	NA
YAR061W	Hypothetical protein	-3.63183	3117	-3.6316	3456	0.677108	3941	-3.61958	0	-824	0	NA
YAR062W	Hypothetical protein	-3.54247	779	-3.54235	1592	0.165468	1968	-3.54369	0	-1189	0	NA
YAR064W	Hypothetical protein	-10	5135	-20	5339	2	5339	-10	0	-204	0	NA
YAR066W	Hypothetical protein	-3.57453	1336	-3.57466	2064	0.329439	2664	-3.58095	0	-1328	0	NA
YAR068W	putative membrane protein	-3.54258	780	-3.54272	1594	0.162679	1904	-3.54369	0	-1124	0	NA
YAR069C	NA	-3.62808	2910	-3.62803	3297	0.679245	4052	-3.61958	0	-1142	0	NA
YAR070C	NA	-10	5135	-20	5339	2	5339	-10	0	-204	0	NA
YAR071W	One of three repressible acid phosphatases, a glycoprotein that is transported to the cell surface by the secretory pathway; induced by phosphate starvation and coordinately regulated by PHO4 and PHO2	-3.64301	3766	-3.64281	3979	0.654762	2967	-3.61958	0	799	0	NA
YAR073W	Nonfunctional protein with homology to IMP dehydrogenase; IMD1 is a probable pseudogene that is located close to the telomere and is not expressed at detectable levels	-3.63681	3404	-3.63679	3709	0.671463	3541	-3.61958	0	-137	0	NA
YAR075W	Hypothetical protein	-3.58904	1648	-3.58909	2316	0.324766	2505	-3.58095	0	-857	0	NA
YBL001C	Non-essential protein of unknown function, likely exists as tetramer, may be regulated by the binding of small-molecule ligands (possibly sulfate ions), may have a role in yeast cell-wall biogenesis	-3.63288	3220	-3.6328	3536	0.669834	3432	-3.61958	0	-212	0	NA
YBL002W	One of two nearly identical (see HTB1) histone H2B subtypes required for chromatin assembly and chromosome function; Rad6p-Bre1p-Lge1p mediated ubiquitination regulates transcriptional activation, meiotic DSB formation and H3 methylation	-3.66637	4892	-3.6664	4888	1	4286	-3.65967	0	606	0	NA
YBL003C	One of two nearly identical (see also HTA1) histone H2A subtypes; core histone required for chromatin assembly and chromosome function; DNA damage-dependent phosphorylation by Mec1p facilitates DNA repair; acetylated by Nat4p	-3.65933	4431	-3.65943	4518	1	4286	-3.65967	0	145	0	NA
YBL004W	Possible snoRNA-binding protein, based on computational analysis of large-scale protein-protein interaction data	-3.51265	453	-3.51277	1294	0.0756501	1646	-3.50769	0	-1193	0	NA
YBL005W	Transcriptional activator of the pleiotropic drug resistance network, regulates expression of ATP-binding cassette (ABC) transporters through binding to cis-acting sites known as PDREs (PDR responsive elements)	-3.60953	2211	-3.64845	4251	0.002	420	-3.17566	1	1791	4	M34
YBL005W-A	NA	-3.64944	4118	-3.64926	4272	1	4286	-3.65967	0	-168	0	NA
YBL005W-B	NA	-3.66217	4587	-3.66229	4652	1	4286	-3.65967	0	301	0	NA
YBL006C	Protein of unknown function; null mutant shows a reduced affinity for the alcian blue dye suggesting a decreased net negative charge of the cell surface	-3.65721	4348	-3.7058	5107	0.014	1244	-3.31403	0	3104	4	M34
YBL007C	Cytoskeletal protein binding protein required for assembly of the cortical actin cytoskeleton; contains 3 SH3 domains; interacts with proteins regulating actin dynamics and with proteins required for endocytosis	-3.64753	4071	-3.64764	4239	1	4286	-3.65967	0	-215	0	NA
YBL008W	Non-essential transcriptional corepressor involved in the cell cycle-regulated transcription of histone H2A, H2B, H3 and H4 genes; contributes to nucleosome formation, heterochromatic gene silencing, and formation of functional kinetochores	-10	5135	-20	5339	2	5339	-10	0	-204	0	NA
YBL009W	haspin	-3.60485	2076	-3.60488	2666	0.665094	3194	-3.61958	0	-1118	0	NA
YBL010C	Hypothetical protein	-10	5135	-20	5339	2	5339	-10	0	-204	0	NA
YBL011W	Glycerol 3-phosphate/dihydroxyacetone phosphate dual substrate-specific sn-1 acyltransferase of the glycerolipid biosynthesis pathway, prefers 16-carbon fatty acids, similar to Gpt2p, gene is constitutively transcribed	-3.62943	2976	-3.62922	3343	0.66747	3305	-3.61958	0	-329	0	NA
YBL012C	NA	-10	5135	-20	5339	2	5339	-10	0	-204	0	NA
YBL013W	Methionyl-tRNA formyltransferase, catalyzes the formylation of initiator Met-tRNA in mitochondria; potential Cdc28p substrate	-10	5135	-20	5339	2	5339	-10	0	-204	0	NA
YBL014C	Protein involved in the transcription of 35S rRNA genes by RNA polymerase I; component of the core factor (CF) complex also composed of Rrn11p, Rrn7p and TATA-binding protein	-3.58368	1537	-3.58375	2228	0.332524	2742	-3.58095	0	-1205	0	NA
YBL015W	Acetyl-coA hydrolase, primarily localized to mitochondria; required for acetate utilization and for diploid pseudohyphal growth	-3.66454	4714	-3.66434	4736	1	4286	-3.65967	0	428	0	NA
YBL016W	Mitogen-activated protein kinase involved in mating pheromone response; activated by phoshporylation by Ste7p; provides specificity during the mating vs. filamentous growth response by phosphorylating transcriptional and cytoplasmic targets	-3.59373	1756	-3.59369	2401	0.311594	2273	-3.58095	0	-517	0	NA
YBL017C	Type I transmembrane sorting receptor for multiple vacuolar hydrolases; cycles between the late-Golgi and prevacuolar endosome-like compartments	-3.62099	2589	-3.62091	3046	0.675355	3819	-3.61958	0	-1230	0	NA
YBL018C	Subunit of both RNase MRP, which cleaves pre-rRNA, and nuclear RNase P, which cleaves tRNA precursors to generate mature 5' ends	-3.60353	2040	-3.60333	2628	0.319712	2368	-3.58095	0	-328	0	NA
YBL019W	Class II abasic (AP) endonuclease involved in repair of DNA damage; homolog of human HAP1 and E. coli exoIII	-3.60492	2082	-3.60488	2666	0.675294	3810	-3.61958	0	-1728	0	NA
YBL020W	Flippase, essential integral membrane protein that is required for translocation of Man5GlcNac2-PP-Dol from the cytoplasmic side to the lumenal side of the ER membrane; mutation is suppressed by expression human p53 protein	-3.55322	945	-3.55301	1729	0.151961	1798	-3.54369	0	-853	0	NA
YBL021C	Subunit of the heme-activated, glucose-repressed Hap2p/3p/4p/5p CCAAT-binding complex, a transcriptional activator and global regulator of respiratory gene expression; contains sequences contributing to both complex assembly and DNA binding	-10	5135	-20	5339	2	5339	-10	0	-204	0	NA
YBL022C	Mitochondrial ATP-dependent protease involved in intramitochondrial proteolysis; involved in degradation of misfolded proteins in mitochondria; required for bigenesis and maintenance of mitochondria	-10	5135	-2.49172	572	0.002	420	-3.58095	0	4715	100	M15_M20
YBL023C	Protein involved in DNA replication; component of the Mcm2-7 hexameric complex that binds chromatin as a part of the pre-replicative complex	-3.57226	1286	-3.5724	2026	0.316785	2316	-3.58095	0	-1030	0	NA
YBL024W	S-adenosyl-L-methionine-dependent tRNA: m5C-methyltransferase, methylates cytosine to m5C at several positions in tRNAs and intron-containing pre-tRNAs; similar to Nop2p and human proliferation associated nucleolar protein p120	-3.63217	3152	-3.632	3474	0.68171	4171	-3.61958	0	-1019	0	NA
YBL025W	Protein involved in promoting high level transcription of rDNA, subunit of UAF (upstream activation factor) for RNA polymerase I	-3.54455	809	-3.54455	1616	0.169725	2086	-3.54369	0	-1277	0	NA
YBL026W	Lsm (Like Sm) protein; part of heteroheptameric complexes (Lsm2p-7p and either Lsm1p or 8p): cytoplasmic Lsm1p complex involved in mRNA decay; nuclear Lsm8p complex part of U6 snRNP and possibly involved in processing tRNA, snoRNA, and rRNA	-3.60531	2095	-3.60527	2678	0.664286	3162	-3.61958	0	-1067	0	NA
YBL027W	Protein component of the large (60S) ribosomal subunit, nearly identical to Rpl19Bp and has similarity to rat L19 ribosomal protein; rpl19a and rpl19b single null mutations result in slow growth, while the double null mutation is lethal	-3.6125	2294	-3.61228	2817	0.685315	4257	-3.61958	0	-1963	0	NA
YBL028C	Hypothetical protein	-10	5135	-20	5339	2	5339	-10	0	-204	0	NA
YBL029W	Hypothetical protein	-3.58241	1504	-3.58223	2196	0.327014	2579	-3.58095	0	-1075	0	NA
YBL030C	Major ADP/ATP carrier of the mitochondrial inner membrane, exchanges cytosolic ADP for mitochondrially synthesized ATP; required for viability in many common lab strains carrying a mutation in the polymorphic SAL1 gene	-3.64462	3948	-3.65372	4368	0.006	838	-2.57013	0	3110	21	M44_M62
YBL031W	Cytoskeletal protein of unknown function; overexpression causes growth arrest	-3.53037	636	-3.53035	1458	0.165468	1968	-3.54369	0	-1332	0	NA
YBL032W	RNA binding protein with similarity to hnRNP-K that localizes to the cytoplasm and to subtelomeric DNA; required for the proper localization of ASH1 mRNA; involved in the regulation of telomere position effect and telomere length	-3.63838	3474	-3.63839	3763	0.658879	3029	-3.61958	0	445	0	NA
YBL033C	GTP cyclohydrolase II; catalyzes the first step of the riboflavin biosynthesis pathway	-3.65534	4275	-3.65535	4402	1	4286	-3.65967	0	-11	0	NA
YBL034C	Component of the mitotic spindle that binds to interpolar microtubules via its association with beta-tubulin (Tub2p); required for interpolar microtubules to provide an outward force on the spindle poles	-3.64698	4057	-3.64684	4221	1	4286	-3.65967	0	-229	0	NA
YBL035C	B subunit of DNA polymerase alpha-primase complex, required for initiation of DNA replication during mitotic and premeiotic DNA synthesis; also functions in telomere capping and length regulation	-3.65631	4316	-3.65616	4423	1	4286	-3.65967	0	30	0	NA
YBL036C	Single-domain racemase, possibly non-specific due to the lack of the second domain, which presumably determines specificity	-3.65542	4278	-3.65535	4402	1	4286	-3.65967	0	-8	0	NA
YBL037W	Alpha-adaptin, large subunit of the clathrin associated protein complex (AP-2); involved in vesicle mediated transport	-10	5135	-4.08278	5238	0.006	838	-2.32489	0	4297	57	M6
YBL038W	Mitochondrial ribosomal protein of the large subunit	-3.61541	2394	7.98329	97	0.006	838	-2.96376	0	1556	150	M3
YBL039C	Major CTP synthase isozyme (see also URA8), catalyzes the ATP-dependent transfer of the amide nitrogen from glutamine to UTP, forming CTP, the final step in de novo biosynthesis of pyrimidines; involved in phospholipid biosynthesis	-10	5135	7.57863	169	0.006	838	-5.49286	0	4297	150	M3
YBL040C	Integral membrane protein that binds to the HDEL motif in proteins destined for retention in the endoplasmic reticulum; has a role in maintenance of normal levels of ER-resident proteins	-3.64275	3743	-3.64281	3979	0.679803	4081	-3.61958	0	-338	0	NA
YBL041W	20S proteasome beta-type subunit	-3.59067	1690	-3.59062	2344	0.330189	2684	-3.58095	0	-994	0	NA
YBL042C	High affinity uridine permease, localized to the plasma membrane; not involved in uracil transport	-3.66578	4824	-3.66558	4808	1	4286	-3.65967	0	538	0	NA
YBL043W	Non-essential protein of unknown function	-3.56789	1196	-3.62684	3243	0.004	671	-3.20196	0	525	6	M44
YBL044W	Hypothetical protein	-3.63482	3319	-3.63479	3642	0.674473	3746	-3.61958	0	-427	0	NA
YBL045C	Core subunit of the ubiquinol-cytochrome c reductase complex (bc1 complex), which is a component of the mitochondrial inner membrane electron transport chain	-3.64955	4123	-3.73656	5118	0.002	420	-3.25654	0	3703	6	M44
YBL046W	Hypothetical protein	-3.5705	1251	-3.57052	2000	0.339623	2900	-3.58095	0	-1649	0	NA
YBL047C	Key endocytic protein involved in a network of interactions with other endocytic proteins, binds membranes in a ubiquitin-dependent manner, may also bind ubiquitinated membrane-associated proteins	-3.55391	958	-3.55375	1735	0.162844	1912	-3.54369	0	-954	0	NA
YBL048W	NA	-3.65273	4207	-3.6525	4341	1	4286	-3.65967	0	-79	0	NA
YBL049W	Protein of unknown function, has homology to kinase Snf7p; not required for growth on nonfermentable carbon sources; essential for viability in stationary phase	-3.63563	3356	5.64264	343	0.004	671	9.21044	0	2685	124	M9
YBL050W	Peripheral membrane protein required for vesicular transport between ER and Golgi and for the 'priming' step in homotypic vacuole fusion, part of the cis-SNARE complex; has similarity to alpha-SNAP	-10	5135	-20	5339	2	5339	-10	0	-204	0	NA
YBL051C	Protein involved in G2/M phase progression and response to DNA damage, interacts with Rad53p; contains an RNA recognition motif, a nuclear localization signal, and several SQ/TQ cluster domains; hyperphosphorylated in response to DNA damage	-3.58264	1508	-3.58261	2202	0.334123	2791	-3.58095	0	-1283	0	NA
YBL052C	Histone acetyltransferase catalytic subunit of NuA3 complex that acetylates histone H3, involved in transcriptional silencing; homolog of the mammalian MOZ proto-oncogene; sas3 gcn5 double mutation confers lethality	-10	5135	4.73906	395	0.01	1130	-4.40258	0	4005	146	M2_M66
YBL053W	NA	-10	5135	-20	5339	2	5339	-10	0	-204	0	NA
YBL054W	Hypothetical protein	-3.66158	4551	7.72603	140	0.018	1314	-6.16392	0	3237	150	M3
YBL055C	Hypothetical protein	-3.53176	645	7.87233	114	0.002	420	-5.49286	0	225	150	M3
YBL056W	Type 2C protein phosphatase; dephosphorylates Hog1p (see also Ptc2p) to limit maximal kinase activity induced by osmotic stress; dephosphorylates T169 phosphorylated Cdc28p (see also Ptc2p); role in DNA checkpoint inactivation	-3.64091	3619	-3.6408	3870	0.662621	3100	-3.61958	0	519	0	NA
YBL057C	One of two (see also PTH1) mitochondrially-localized peptidyl-tRNA hydrolases; dispensable for cell growth	-3.66728	5073	-3.66722	4982	1	4286	-3.65967	0	787	0	NA
YBL058W	UBX (ubiquitin regulatory X) domain-containing protein that regulates Glc7p phosphatase activity and interacts with Cdc48p; interacts with ubiquitylated proteins in vivo and is required for degradation of a ubiquitylated model substrate	-3.66707	5001	-2.79914	619	0.008	993	3.50769	0	4008	59	M15
YBL059W	Hypothetical protein	-3.64415	3878	-3.64401	4068	1	4286	-3.65967	0	-408	0	NA
YBL060W	Hypothetical protein	-10	5135	-3.0527	655	0	1	5.77345	0	5134	70	M20_M61
YBL061C	Activator of Chs3p (chitin synthase III), recruits Chs3p to the bud neck via interaction with Bni4p; has similarity to Shc1p, which activates Chs3p during sporulation	-3.543	785	-3.01302	645	0.002	420	-3.50769	0	365	70	M20_M61
YBL062W	NA	-3.64322	3790	-3.64321	4009	0.679724	4076	-3.61958	0	-286	0	NA
YBL063W	Kinesin-related motor protein required for mitotic spindle assembly and chromosome segregation; functionally redundant with Cin8p	-3.63308	3253	5.98058	237	0.004	671	-6.81154	0	2582	168	M1_M4
YBL064C	Mitochondrial peroxiredoxin (1-Cys Prx) with thioredoxin peroxidase activity, has a role in reduction of hydroperoxides; induced during respiratory growth and under conditions of oxidative stress	-3.64164	3663	5.9648	252	0.002	420	-6.81154	0	3243	168	M1_M4
YBL065W	NA	-3.63138	3091	-3.6312	3445	0.671329	3524	-3.61958	0	-433	0	NA
YBL066C	Putative transcription factor, has homolog in Kluyveromyces lactis	-3.62939	2975	-3.62922	3343	0.67366	3690	-3.61958	0	-715	0	NA
YBL067C	Putative ubiquitin-specific protease	-3.57055	1253	-3.32001	817	0	1	-3.70135	0	1252	38	M66
YBL068W	5-phospho-ribosyl-1(alpha)-pyrophosphate synthetase, involved in nucleotide, histidine, and tryptophan biosynthesis; one of a five related enzymes, which are active as heteromultimeric complexes	-3.55367	951	-3.55375	1735	0.165094	1960	-3.54369	0	-1009	0	NA
YBL069W	Peripheral membrane protein that interacts with the plasma membrane ATPase Pma1p and has a role in its targeting to the plasma membrane, possibly by influencing its incorporation into lipid rafts	-10	5135	-4.02204	5201	0	1	-3.02996	0	5134	57	M6
YBL070C	NA	-3.61591	2417	-3.6158	2909	0.672414	3615	-3.61958	0	-1198	0	NA
YBL071C	NA	-10	5135	-20	5339	2	5339	-10	0	-204	0	NA
YBL072C	Protein component of the small (40S) ribosomal subunit; identical to Rps8Ap and has similarity to rat S8 ribosomal protein	-3.65448	4257	-3.65454	4387	1	4286	-3.65967	0	-29	0	NA
YBL073W	NA	-3.469	183	-3.46887	1035	0.0260047	1414	-3.47287	0	-1231	0	NA
YBL074C	Component of the U5 snRNP, required for splicing of U3 precursors; originally described as a splicing factor specifically required for splicing pre-mRNA of the MATa1 cistron	-3.61703	2452	-3.61698	2947	0.668981	3360	-3.61958	0	-908	0	NA
YBL075C	ATPase involved in protein folding and the response to stress; plays a role in SRP-dependent cotranslational protein-membrane targeting and translocation; member of the heat shock protein 70 (HSP70) family; localized to the cytoplasm	-3.48441	254	-3.58147	2184	0	1	-3.1249	1	253	16	M42
YBL076C	Cytoplasmic isoleucine-tRNA synthetase, target of the G1-specific inhibitor reveromycin A	-10	5135	-3.95162	5162	0.004	671	-4.32216	0	4464	29	M43
YBL077W	NA	-3.57972	1449	-3.57957	2152	0.334112	2783	-3.58095	0	-1334	0	NA
YBL078C	Protein required for autophagy; modified by the serial action of Atg4p, Atg7p, and Atg3p, and conjugated at the C terminus with phosphatidylethanolamine, to become the form essential for generation of autophagosomes	-3.59677	1836	-3.67507	5092	0.002	420	3.17566	0	1416	61	M59
YBL079W	Abundant subunit of the nuclear pore complex (NPC), required for proper localization of specific nucleoporins within the NPC, involved in nuclear envelope permeability and in chromosome segregation, has similarity to Nup157p	-3.6227	2653	-3.62249	3088	0.682578	4200	-3.61958	0	-1547	0	NA
YBL080C	Protein required for mitochondrial translation; mutation is functionally complemented by a Bacillus subtilis ortholog	-3.66416	4691	-3.66393	4717	1	4286	-3.65967	0	405	0	NA
YBL081W	Hypothetical protein	-3.66549	4790	-1.66322	503	0.004	671	-4.80796	0	4119	118	M7_M10
YBL082C	Dolichol-P-Man dependent alpha(1-3) mannosyltransferase, involved in the synthesis of dolichol-linked oligosaccharide donor for N-linked glycosylation of proteins	-3.64636	4037	-1.63666	497	0.002	420	-3.83736	0	3617	118	M7_M10
YBL083C	NA	-3.56103	1081	-3.56117	1849	0.172336	2171	-3.54369	0	-1090	0	NA
YBL084C	Subunit of the Anaphase-Promoting Complex/Cyclosome (APC/C), which is a ubiquitin-protein ligase required for degradation of anaphase inhibitors, including mitotic cyclins, during the metaphase/anaphase transition	-3.64065	3604	-3.6408	3870	0.669048	3371	-3.61958	0	233	0	NA
YBL085W	Protein implicated in polar growth, functionally redundant with Boi2p; interacts with bud-emergence protein Bem1p; contains an SH3 (src homology 3) domain and a PH (pleckstrin homology) domain	-3.61221	2285	5.97266	246	0.004	671	5.49286	0	1614	127	M4
YBL086C	Protein of unknown function; green fluorescent protein (GFP)-fusion protein localizes to the cell periphery	-3.65289	4213	5.98058	237	0.018	1314	-6.16392	0	2899	127	M4
YBL087C	Protein component of the large (60S) ribosomal subunit, identical to Rpl23Bp and has similarity to E. coli L14 and rat L23 ribosomal proteins	-3.64331	3800	-3.64321	4009	1	4286	-3.65967	0	-486	0	NA
YBL088C	Protein kinase, primarily involved in telomere length regulation; contributes to cell cycle checkpoint control in response to DNA damage; functionally redundant with Mec1p; homolog of human ataxia telangiectasia (ATM) gene	-10	5135	-20	5339	2	5339	-10	0	-204	0	NA
YBL089W	Putative transporter, member of a family of seven S. cerevisiae genes (AVT1-7) related to vesicular GABA-glycine transporters	-3.63245	3174	-3.6324	3512	0.674641	3779	-3.61958	0	-605	0	NA
YBL090W	Mitochondrial ribosomal protein of the large subunit; MRP21 exhibits genetic interactions with mutations in the COX2 and COX3 mRNA 5'-untranslated leader sequences	-3.61684	2448	-3.61698	2947	0.668293	3352	-3.61958	0	-904	0	NA
YBL091C	Methionine aminopeptidase, catalyzes the cotranslational removal of N-terminal methionine from nascent polypeptides; function is partially redundant with that of Map1p	-3.55987	1066	-3.55968	1831	0.175	2211	-3.54369	0	-1145	0	NA
YBL092W	Protein component of the large (60S) ribosomal subunit, has similarity to rat L32 ribosomal protein; overexpression disrupts telomeric silencing	-3.65321	4220	-3.65332	4360	1	4286	-3.65967	0	-66	0	NA
YBL093C	RNA polymerase II holoenzyme component	-10	5135	-20	5339	2	5339	-10	0	-204	0	NA
YBL094C	NA	-3.59487	1792	-3.59484	2426	0.3309	2698	-3.58095	0	-906	0	NA
YBL095W	Hypothetical protein	-3.56619	1172	-3.56602	1929	0.312958	2280	-3.58095	0	-1108	0	NA
YBL096C	NA	-3.61943	2532	-3.61934	3002	0.680191	4100	-3.61958	0	-1568	0	NA
YBL097W	Essential protein required for chromosome condensation, likely to function as an intrinsic component of the condensation machinery, may influence multiple aspects of chromosome transmission and dynamics	-3.5895	1659	-3.14646	698	0.004	671	-3.93899	0	988	72	M16
YBL098W	Kynurenine 3-mono oxygenase, required for biosynthesis of nicotinic acid from tryptophan via kynurenine pathway	-3.54965	889	-3.41076	897	0	1	-3.05293	0	888	22	M23
YBL099W	Alpha subunit of the F1 sector of mitochondrial F1F0 ATP synthase, which is a large, evolutionarily conserved enzyme complex required for ATP synthesis	-3.57119	1270	-3.23937	765	0	1	-2.25312	0	1269	27	M39_M46
YBL100C	NA	-3.64035	3585	-3.64039	3847	0.683721	4231	-3.61958	0	-646	0	NA
YBL101C	Non-essential protein of unknown function; promoter contains several Gcn4p binding elements	-3.66735	5108	-3.3138	813	0.018	1314	-3.37477	0	3794	27	M39_M46
YBL101W-A	NA	-3.65916	4422	-3.65902	4506	1	4286	-3.65967	0	136	0	NA
YBL101W-B	NA	-3.66041	4483	-3.66025	4556	1	4286	-3.65967	0	197	0	NA
YBL102W	Non-essential tetra-spanning membrane protein found mostly in the late Golgi, can suppress some sed5 alleles; may be part of the transport machinery, but precise function is unknown; similar to mammalian syntaxin 5	-3.65628	4313	-3.65616	4423	1	4286	-3.65967	0	27	0	NA
YBL103C	Basic helix-loop-helix-leucine zipper (bHLH/Zip) transcription factor that forms a complex with another bHLH/Zip protein, Rtg1p, to activate the retrograde (RTG) and TOR pathways	-3.56436	1141	-3.56415	1896	0.175772	2215	-3.54369	0	-1074	0	NA
YBL104C	Hypothetical protein	-3.63255	3181	-3.6324	3512	0.675926	3851	-3.61958	0	-670	0	NA
YBL105C	Protein serine/threonine kinase essential for cell wall remodeling during growth; localized to sites of polarized growth and the mother-daughter bud neck; homolog of the alpha, beta, and gamma isoforms of mammalian protein kinase C (PKC)	-3.62766	2887	-3.62763	3278	0.677966	3984	-3.61958	0	-1097	0	NA
YBL106C	Protein with roles in exocytosis and cation homeostasis; functions in docking and fusion of post-Golgi vesicles with plasma membrane; homolog of Sro7p and Drosophila lethal giant larvae tumor suppressor; interacts with SNARE protein Sec9p	-3.62641	2824	-3.41464	903	0	1	-3.74476	0	2823	24	M53
YBL107C	Hypothetical protein	-3.66201	4576	-3.66188	4634	1	4286	-3.65967	0	290	0	NA
YBL108W	NA	-10	5135	-20	5339	2	5339	-10	0	-204	0	NA
YBL109W	NA	-3.57023	1247	-3.57015	1994	0.323185	2454	-3.58095	0	-1207	0	NA
YBL111C	Hypothetical protein	-3.4796	231	-3.47951	1081	0.034965	1515	-3.47287	0	-1284	0	NA
YBL112C	Hypothetical protein	-10	5135	-20	5339	2	5339	-10	0	-204	0	NA
YBL113C	Hypothetical protein	-3.66611	4868	-3.66599	4844	1	4286	-3.65967	0	582	0	NA
YBR001C	Putative neutral trehalase, required for thermotolerance and may mediate resistance to other cellular stresses	-3.58102	1477	-3.58109	2179	0.333333	2756	-3.58095	0	-1279	0	NA
YBR002C	Cis-prenyltransferase involved in dolichol synthesis; participates in endoplasmic reticulum (ER) protein sorting	-3.66735	5111	-3.66722	4982	1	4286	-3.65967	0	825	0	NA
YBR003W	Hexaprenyl pyrophosphate synthetase, catalyzes the first step in ubiquinone (coenzyme Q) biosynthesis	-3.61655	2434	-3.61659	2930	0.680653	4115	-3.61958	0	-1681	0	NA
YBR004C	Functional ortholog of human PIG-V, which is a mannosyltransferase that transfers the second mannose in glycosylphosphatidylinositol biosynthesis; the authentic, non-tagged protein was localized to mitochondria	-3.64735	4063	-3.64724	4233	1	4286	-3.65967	0	-223	0	NA
YBR005W	Protein of the endoplasmic reticulum membrane involved in chitin deposition in the cell wall; overproduction confers resistance to Congo Red	-10	5135	-20	5339	2	5339	-10	0	-204	0	NA
YBR006W	Succinate semialdehyde dehydrogenase involved in the utilization of gamma-aminobutyrate (GABA) as a nitrogen source; part of the 4-aminobutyrate and glutamate degradation pathways; localized to the cytoplasm	-3.66462	4719	-3.66475	4753	1	4286	-3.65967	0	433	0	NA
YBR007C	Protein of unknown function	-3.5689	1218	-3.56902	1971	0.322654	2435	-3.58095	0	-1217	0	NA
YBR008C	Plasma membrane multidrug transporter, member of the major facilitator superfamily; involved in efflux of fluconazole, diazaborine, benomyl, methotrexate, and other drugs	-10	5135	-20	5339	2	5339	-10	0	-204	0	NA
YBR009C	One of two identical histone H4 proteins (see also HHF2); core histone required for chromatin assembly and chromosome function; contributes to telomeric silencing; N-terminal domain involved in maintaining genomic integrity	-3.61458	2367	-3.61463	2875	0.660147	3045	-3.61958	0	-678	0	NA
YBR010W	One of two identical histone H3 proteins (see also HHT2); core histone required for chromatin assembly, involved in heterochromatin-mediated telomeric and HM silencing; regulated by acetylation, methylation, and mitotic phosphorylation	-3.65423	4248	-3.65413	4379	1	4286	-3.65967	0	-38	0	NA
YBR011C	Cytoplasmic inorganic pyrophosphatase (PPase), catalyzes the rapid exchange of oxygens from Pi with water, highly expressed and essential for viability, active-site residues show identity to those from E. coli PPase	-3.66567	4808	-3.66558	4808	1	4286	-3.65967	0	522	0	NA
YBR012C	NA	-10	5135	-20	5339	2	5339	-10	0	-204	0	NA
YBR012W-A	NA	-3.65685	4333	-3.65698	4444	1	4286	-3.65967	0	47	0	NA
YBR012W-B	NA	-3.65927	4428	-3.65943	4518	1	4286	-3.65967	0	142	0	NA
YBR013C	Hypothetical protein	-10	5135	-20	5339	2	5339	-10	0	-204	0	NA
YBR014C	Hypothetical protein	-3.60427	2064	-3.6041	2650	0.675355	3819	-3.61958	0	-1755	0	NA
YBR015C	Alpha-1,2-mannosyltransferase, responsible for addition of the first alpha-1,2-linked mannose to form the branches on the mannan backbone of oligosaccharides, localizes to an early Golgi compartment	-10	5135	-20	5339	2	5339	-10	0	-204	0	NA
YBR016W	Plasma membrane protein of unknown function; has similarity to hydrophilins, which are hydrophilic, glycine-rich proteins involved in the adaptive response to hyperosmotic conditions	-3.64847	4094	-3.64845	4251	1	4286	-3.65967	0	-192	0	NA
YBR017C	Transportin, cytosolic karyopherin beta 2 involved in delivery of heterogeneous nuclear ribonucleoproteins to the nucleoplasm, binds rg-nuclear localization signals on Nab2p and Hrp1p, plays a role in cell-cycle progression	-3.63878	3495	-3.63879	3780	0.683099	4214	-3.61958	0	-719	0	NA
YBR018C	Galactose-1-phosphate uridyl transferase, synthesizes glucose-1-phosphate and UDP-galactose from UDP-D-glucose and alpha-D-galactose-1-phosphate in the second step of galactose catabolism	-10	5135	-20	5339	2	5339	-10	0	-204	0	NA
YBR019C	UDP-glucose-4-epimerase, catalyzes the interconversion of UDP-galactose and UDP-D-glucose in galactose metabolism; also catalyzes the conversion of alpha-D-glucose or alpha-D-galactose to their beta-anomers	-3.66536	4774	-3.66516	4780	1	4286	-3.65967	0	488	0	NA
YBR020W	Galactokinase, phosphorylates alpha-D-galactose to alpha-D-galactose-1-phosphate in the first step of galactose catabolism; expression regulated by Gal4p	-3.62925	2967	-3.62922	3343	0.67366	3690	-3.61958	0	-723	0	NA
YBR021W	Uracil permease, localized to the plasma membrane; expression is tightly regulated by uracil levels and environmental cues	-3.58923	1654	-3.58909	2316	0.329412	2662	-3.58095	0	-1008	0	NA
YBR022W	Phosphatase that is highly specific for ADP-ribose 1''-phosphate, a tRNA splicing metabolite; may have a role in regulation of tRNA splicing	-3.65847	4399	-3.65861	4495	1	4286	-3.65967	0	113	0	NA
YBR023C	Chitin synthase III, catalyzes the transfer of N-acetylglucosamine (GlcNAc) to chitin; required for synthesis of the majority of cell wall chitin, the chitin ring during bud emergence, and spore wall chitosan	-10	5135	4.67046	419	0	1	9.21044	0	5134	266	M9_M14_M16
YBR024W	Protein anchored to the mitochondrial inner membrane, similar to Sco1p and may have a redundant function with Sco1p in delivery of copper to cytochrome c oxidase; interacts with Cox2p	-3.66448	4709	4.56222	444	0.002	420	3.54369	0	4289	266	M9_M14_M16
YBR025C	Hypothetical protein	-3.44801	131	-3.24268	770	0	1	-2.86151	0	130	71	M10_M33
YBR026C	2-enoyl thioester reductase, member of the medium chain dehydrogenase/reductase family; localized to in mitochondria, where it has a probable role in fatty acid synthesis	-3.66481	4732	-3.66475	4753	1	4286	-3.65967	0	446	0	NA
YBR027C	NA	-3.60274	2017	-3.60255	2605	0.313364	2285	-3.58095	0	-268	0	NA
YBR028C	Hypothetical protein	-3.54506	820	-3.54491	1621	0.167866	2044	-3.54369	0	-1224	0	NA
YBR029C	Phosphatidate cytidylyltransferase (CDP-diglyceride synthetase); an enzyme that catalyzes that conversion of CTP + phosphate into diphosphate + CDP-diaclglyerol, a critical step in the synthesis of all major yeast phospholipids	-3.64348	3810	-3.64361	4039	1	4286	-3.65967	0	-476	0	NA
YBR030W	Hypothetical protein	-3.63835	3473	-3.63839	3763	0.677108	3941	-3.61958	0	-468	0	NA
YBR031W	N-terminally acetylated protein component of the large (60S) ribosomal subunit, nearly identical to Rpl4Bp and has similarity to E. coli L4 and rat L4 ribosomal proteins	-3.52123	547	-3.52135	1386	0.07109	1575	-3.50769	0	-1028	0	NA
YBR032W	NA	-3.52759	602	-3.52746	1430	0.0673317	1542	-3.50769	0	-940	0	NA
YBR033W	Non-essential protein of unknown function	-3.57636	1375	-3.57617	2097	0.327711	2603	-3.58095	0	-1228	0	NA
YBR034C	Nuclear SAM-dependent mono- and asymmetric arginine dimethylating methyltransferase that modifies hnRNPs, including Npl3p and Hrp1p, thus facilitating nuclear export of these proteins; required for viability of npl3 mutants	-3.6095	2210	-1.60963	490	0	1	4.80796	0	2209	73	M7
YBR035C	Pyridoxine (pyridoxamine) phosphate oxidase, has homologs in E. coli and Myxococcus xanthus; transcription is under the general control of nitrogen metabolism	-3.5475	860	-3.48573	1107	0	1	-4.94074	0	859	182	M10_M11_M20_M21_M22_M51
YBR036C	Endoplasmic reticulum membrane protein, required for mannosylation of inositolphosphorylceramide and for growth at high calcium concentrations	-3.66705	4996	-3.66681	4928	1	4286	-3.65967	0	710	0	NA
YBR037C	Copper-binding protein of the mitochondrial inner membrane, required for cytochrome c oxidase activity and respiration; may function to deliver copper to cytochrome c oxidase; has similarity to thioredoxins	-3.63848	3477	-3.63839	3763	0.660934	3060	-3.61958	0	417	0	NA
YBR038W	Chitin synthase II, requires activation from zymogenic form in order to catalyze the transfer of N-acetylglucosamine (GlcNAc) to chitin; required for the synthesis of chitin in the primary septum during cytokinesis	-3.63542	3345	-3.63519	3650	0.669903	3445	-3.61958	0	-100	0	NA
YBR039W	Gamma subunit of the F1 sector of mitochondrial F1F0 ATP synthase, which is a large, evolutionarily conserved enzyme complex required for ATP synthesis	-3.66735	5110	-3.66722	4982	1	4286	-3.65967	0	824	0	NA
YBR040W	Integral membrane protein required for efficient mating; may participate in or regulate the low affinity Ca2+ influx system, which affects intracellular signaling and cell-cell fusion during mating	-10	5135	5.79583	295	0.004	671	-3.47287	0	4464	124	M9
YBR041W	Fatty acid transporter and very long-chain fatty acyl-CoA synthetase, may form a complex with Faa1p or Faa4p that imports and activates exogenous fatty acids	-3.56336	1118	-3.56341	1883	0.162679	1904	-3.54369	0	-786	0	NA
YBR042C	Hypothetical protein	-3.6672	5045	-3.66722	4982	1	4286	-3.65967	0	759	0	NA
YBR043C	Multidrug transporter required for resistance to quinidine, barban, cisplatin, and bleomycin; member of the major facilitator superfamily of transporters conferring multiple drug resistance (MFS-MDR)	-10	5135	-2.11122	532	0	1	-4.94074	0	5134	57	M32
YBR044C	Protein involved in the assembly of the mitochondrial succinate dehydrogenase complex; putative chaperone	-3.53919	741	-3.53906	1551	0.169767	2088	-3.54369	0	-1347	0	NA
YBR045C	Meiosis-specific protein proposed to be a regulatory subunit of the protein phosphatase Glc7p, required for spore wall formation and proper septin organization	-3.47914	229	-3.88313	5144	0	1	-3.1249	0	228	37	M21
YBR046C	Zeta-crystallin homolog, found in the cytoplasm and nucleus; has similarity to E. coli quinone oxidoreductase and to human zeta-crystallin, which has quinone oxidoreductase activity	-3.59636	1831	-3.59638	2463	0.332542	2747	-3.58095	0	-916	0	NA
YBR047W	The authentic, non-tagged protein was localized to the mitochondria	-3.57183	1280	-3.57165	2015	0.325527	2527	-3.58095	0	-1247	0	NA
YBR048W	Protein component of the small (40S) ribosomal subunit; identical to Rps11Ap and has similarity to E. coli S17 and rat S11 ribosomal proteins	-3.58607	1580	-3.58603	2265	0.323944	2477	-3.58095	0	-897	0	NA
YBR049C	RNA polymerase I enhancer binding protein; DNA binding protein which binds to genes transcribed by both RNA polymerase I and RNA polymerase II; required for termination of RNA polymerase I transcription	-3.63512	3333	4.60619	438	0.008	993	-5.77345	1	2340	110	M2
YBR050C	Protein that binds type 1 protein phosphatase Glc7p; involved with Reg1p, Glc7p, and Snf1p in regulation of glucose-repressible genes	-3.605	2084	-3.60488	2666	0.666667	3235	-3.61958	1	-1151	0	NA
YBR051W	NA	-3.5848	1557	-3.58489	2246	0.32439	2488	-3.58095	0	-931	0	NA
YBR052C	Protein of unknown function; member of a flavodoxin-like fold protein family that includes Pst2p and Ycp4p; green fluorescent protein (GFP)-fusion protein localizes to the cytoplasm in a punctate pattern	-3.6644	4703	-3.66434	4736	1	4286	-3.65967	0	417	0	NA
YBR053C	Hypothetical protein	-3.60571	2114	-2.25056	550	0.002	420	-3.99378	1	1694	209	M10_M13_M32_M54_M59
YBR054W	Putative plasma membrane protein of unknown function, transcriptionally regulated by Haa1p; green fluorescent protein (GFP)-fusion protein localizes to the cell periphery and bud	-3.66584	4834	-2.32097	554	0.004	671	-6.81154	1	4163	209	M10_M13_M32_M54_M59
YBR055C	Splicing factor, component of the U4/U6-U5 snRNP complex	-10	5135	-20	5339	2	5339	-10	0	-204	0	NA
YBR056W	Hypothetical protein	-3.64502	3998	-3.64482	4153	1	4286	-3.65967	0	-288	0	NA
YBR057C	Cytoplasmic protein essential for meiotic DNA replication and sporulation; interacts with Orc2p, which is a component of the origin recognition complex	-3.60944	2203	-3.60955	2757	0.669065	3378	-3.61958	0	-1175	0	NA
YBR058C	Ubiquitin-specific protease that specifically disassembles unanchored ubiquitin chains; involved in fructose-1,6-bisphosphatase (Fbp1p) degradation; similar to human isopeptidase T	-3.62276	2656	-3.62288	3100	0.66747	3305	-3.61958	0	-649	0	NA
YBR059C	Ser-Thr protein kinase, member (with Ark1p and Prk1p) of the Ark kinase family; involved in endocytosis and actin cytoskeleton organization	-3.64397	3857	-3.64401	4068	1	4286	-3.65967	0	-429	0	NA
YBR060C	Subunit of the origin recognition complex, which directs DNA replication by binding to replication origins and is also involved in transcriptional silencing; may be phosphorylated by Cdc28p	-3.65629	4314	-3.26136	786	0.02	1337	1.94522	0	2977	43	M20
YBR061C	2'-O-ribose methyltransferase, methylates the 2'-O-ribose of nucleotides at positions 32 and 34 of the tRNA anticodon loop	-3.60527	2092	-3.60527	2678	0.676744	3907	-3.61958	0	-1815	0	NA
YBR062C	Hypothetical protein	-3.65001	4134	-3.65007	4290	1	4286	-3.65967	0	-152	0	NA
YBR063C	Hypothetical protein	-3.63885	3502	-3.63879	3780	0.674365	3734	-3.61958	0	-232	0	NA
YBR064W	NA	-3.63834	3471	-3.63839	3763	0.661871	3083	-3.61958	0	388	0	NA
YBR065C	Pre-mRNA splicing factor, facilitates the cooperative formation of U2/U6 helix II in association with stem II in the spliceosome, function may be regulated by Slu7p	-3.47608	214	-3.47607	1066	0.0252294	1401	-3.47287	0	-1187	0	NA
YBR066C	Transcriptional repressor that mediates glucose repression and negatively regulates filamentous growth; has similarity to Nrg1p	-3.64065	3605	-2.83026	625	0.002	420	-4.80796	0	3185	116	M13_M16
YBR067C	Major cell wall mannoprotein with possible lipase activity; transcription is induced by heat- and cold-shock; member of the Srp1p/Tip1p family of serine-alanine-rich proteins	-3.48994	281	-3.4899	1132	0.026699	1429	-3.47287	0	-1148	0	NA
YBR068C	High-affinity leucine permease, functions as a branched-chain amino acid permease involved in the uptake of leucine, isoleucine and valine; contains 12 predicted transmembrane domains	-3.65765	4366	5.86429	277	0.004	671	-4.94074	0	3695	124	M9
YBR069C	Amino acid transport protein for valine, leucine, isoleucine, and tyrosine, low-affinity tryptophan and histidine transporter; overexpression confers FK506 resistance	-3.64323	3792	-3.64321	4009	0.684579	4245	-3.61958	0	-453	0	NA
YBR070C	Component of UDP-GlcNAc transferase required for the second step of dolichyl-linked oligosaccharide synthesis; anchors the catalytic subunit Alg13p to the ER membrane; similar to bacterial and human glycosyltransferases	-10	5135	-3.55227	1714	0	1	0.676546	0	5134	39	M11
YBR071W	Hypothetical protein	-3.5349	680	-3.50781	1252	0.006	838	-3.70135	1	-158	39	M11
YBR072W	Small heat shock protein with chaperone activity that is regulated by a heat induced transition from an inactive oligomeric (24-mer) complex to an active dimer; induced by heat, upon entry into stationary phase, and during sporulation	-3.43755	91	-3.69517	5105	0	1	-2.20749	1	90	64	M21_M33
YBR073W	DNA-dependent ATPase, stimulates strand exchange by modifying the topology of double-stranded DNA; involved in the recombinational repair of double-strand breaks in DNA during mitosis and meiosis; proposed to be involved in crossover interference	-3.60796	2167	-3.60799	2731	0.667476	3311	-3.61958	0	-1144	0	NA
YBR074W	Putative metalloprotease	-3.62309	2667	-3.62288	3100	0.662531	3098	-3.61958	0	-431	0	NA
YBR075W	NA	-3.64267	3737	-3.64281	3979	0.671395	3530	-3.61958	0	207	0	NA
YBR076W	Non-essential protein of unknown function	-3.65671	4329	-3.65657	4436	1	4286	-3.65967	0	43	0	NA
YBR077C	Component of the EGO complex, which is involved in the regulation of microautophagy; gene exhibits synthetic genetic interaction with MSS4 encoding phosphatidylinositol 4-phosphate kinase	-3.62667	2831	-3.62644	3235	0.676887	3922	-3.61958	0	-1091	0	NA
YBR078W	GPI-anchored protein of unknown function, has a possible role in apical bud growth; GPI-anchoring on the plasma membrane crucial to function; similar to Sps2p and Pst1p	-3.56359	1126	-3.56341	1883	0.172986	2182	-3.54369	0	-1056	0	NA
YBR079C	Subunit of the core complex of translation initiation factor 3(eIF3), essential for translation; part of a subcomplex (Prt1p-Rpg1p-Nip1p) that stimulates binding of mRNA and tRNA(i)Met to ribosomes	-3.56234	1103	-3.56229	1866	0.165049	1956	-3.54369	0	-853	0	NA
YBR080C	ATPase required for the release of Sec17p during the 'priming' step in homotypic vacuole fusion and for ER to Golgi transport; homolog of the mammalian NSF	-3.47634	215	-3.47641	1067	0.0328638	1511	-3.47287	0	-1296	0	NA
YBR081C	Subunit of the SAGA transcriptional regulatory complex, involved in proper assembly of the complex; also present as a C-terminally truncated form in the SLIK/SALSA transcriptional regulatory complex	-3.66128	4532	-3.66106	4586	1	4286	-3.65967	0	246	0	NA
YBR082C	Ubiquitin-conjugating enzyme that mediates degradation of short-lived and abnormal proteins; interacts with E3-CaM in ubiquitinating calmodulin; interacts with many SCF ubiquitin protein ligases; component of the cellular stress response	-3.60429	2065	-3.59215	2380	0.002	420	-2.68128	1	1645	18	M51
YBR083W	Transcription factor required for full Ty1 epxression, Ty1-mediated gene activation, and haploid invasive and diploid pseudohyphal growth; TEA/ATTS DNA-binding domain family member	-3.63755	3436	-3.6076	2722	0	1	-3.2849	1	3435	18	M51
YBR084C-A	Protein component of the large (60S) ribosomal subunit, nearly identical to Rpl19Bp and has similarity to rat L19 ribosomal protein; rpl19a and rpl19b single null mutations result in slow growth, while the double null mutation is lethal	-3.66737	5126	-3.66722	4982	1	4286	-3.65967	0	840	0	NA
YBR084W	Mitochondrial C1-tetrahydrofolate synthase, involved in interconversion between different oxidation states of tetrahydrofolate (THF); provides activities of formyl-THF synthetase, methenyl-THF cyclohydrolase, and methylene-THF dehydrogenase	-3.57492	1345	-3.57504	2073	0.319809	2369	-3.58095	0	-1024	0	NA
YBR085W	Mitochondrial inner membrane ADP/ATP translocator, exchanges cytosolic ADP for mitochondrially synthesized ATP; expressed under anaerobic conditions; similar to Pet9p and Aac1p; has roles in maintenance of viability and in respiration	-3.66692	4974	-3.66681	4928	1	4286	-3.65967	0	688	0	NA
YBR086C	Plasma membrane protein that may be involved in osmotolerance, localizes to the mother cell in small-budded cells and to the bud in medium- and large-budded cells; mRNA is transported to the bud tip by an actomyosin-driven process	-3.62456	2729	-3.62446	3150	0.674641	3779	-3.61958	0	-1050	0	NA
YBR087W	Subunit of heteropentameric Replication factor C (RF-C), which is a DNA binding protein and ATPase that acts as a clamp loader of the proliferating cell nuclear antigen (PCNA) processivity factor for DNA polymerases delta and epsilon	-3.66368	4664	-3.66352	4692	1	4286	-3.65967	1	378	0	NA
YBR088C	Proliferating cell nuclear antigen (PCNA), functions as the sliding clamp for DNA polymerase delta; may function as a docking site for other proteins required for mitotic and meiotic chromosomal DNA replication and for DNA repair	-3.66727	5068	-3.66928	5089	0.002	420	-3.34397	0	4648	33	M12
YBR089C-A	High-mobility group non-histone chromatin protein, functionally redundant with Nhp6Ap; homologous to mammalian high mobility group proteins 1 and 2; acts to recruit transcription factor Rcs1p to certain promoters	-3.63264	3187	5.36601	367	0.008	993	-5.09355	0	2194	183	M4_M6
YBR089W	NA	-3.65975	4458	-3.65984	4538	1	4286	-3.65967	0	172	0	NA
YBR090C	Hypothetical protein	-3.66097	4513	-3.66106	4586	1	4286	-3.65967	0	227	0	NA
YBR091C	Essential protein of the inner mitochondrial membrane, peripherally localized; component of the TIM22 complex, which is a twin-pore translocase that mediates insertion of numerous multispanning inner membrane proteins	-3.48971	278	-3.48955	1128	0.0305164	1484	-3.47287	0	-1206	0	NA
YBR092C	Constitutively expressed acid phosphatase similar to Pho5p; brought to the cell surface by transport vesicles; hydrolyzes thiamin phosphates in the periplasmic space, increasing cellular thiamin uptake; expression is repressed by thiamin	-3.4682	181	-3.46819	1031	0.0260664	1415	-3.47287	0	-1234	0	NA
YBR093C	One of three repressible acid phosphatases, a glycoprotein that is transported to the cell surface by the secretory pathway; induced by phosphate starvation and coordinately regulated by PHO4 and PHO2	-10	5135	-20	5339	2	5339	-10	0	-204	0	NA
YBR094W	Hypothetical protein	-3.50907	418	-3.50887	1262	0.0756501	1646	-3.50769	0	-1228	0	NA
YBR095C	Protein possibly involved in cell fusion and invasive growth	-3.62715	2857	-3.62723	3262	0.669834	3432	-3.61958	0	-575	0	NA
YBR096W	Hypothetical protein	-3.60432	2068	-3.6041	2650	0.678241	3995	-3.61958	0	-1927	0	NA
YBR097W	Myristoylated serine/threonine protein kinase involved in vacuolar protein sorting; functions as a membrane-associated complex with Vps34p; active form recruits Vps34p to the Golgi membrane; also detected in mitochondria	-3.64892	4103	-3.64886	4266	1	4286	-3.65967	0	-183	0	NA
YBR098W	Subunit of the structure-specific Mms4p-Mus81p endonuclease that cleaves branched DNA; involved in recombination and DNA repair	-3.64191	3684	-3.642	3934	0.672897	3633	-3.61958	0	51	0	NA
YBR099C	NA	-10	5135	-20	5339	2	5339	-10	0	-204	0	NA
YBR100W	NA	-3.5682	1200	-3.56827	1957	0.342043	2918	-3.58095	0	-1718	0	NA
YBR101C	Hsp70 (Ssa1p) nucleotide exchange factor, cytosolic homolog of Sil1p, which is the nucleotide exchange factor for BiP (Kar2p) in the endoplasmic reticulum	-3.5305	637	-3.53035	1458	0.168269	2052	-3.54369	1	-1415	0	NA
YBR102C	Essential protein with dual roles in spliceosome assembly and exocytosis; the exocyst complex (Sec3p, Sec5p, Sec6p, Sec8p, Sec10p, Sec15p, Exo70p, and Exo84p) mediates polarized targeting of secretory vesicles to active sites of exocytosis	-3.63215	3149	-3.632	3474	0.676887	3922	-3.61958	0	-773	0	NA
YBR103W	WD40 repeat-containing subunit of the Set3C histone deacetylase complex, which represses early/middle sporulation genes; antagonizes telomeric silencing; binds specifically to the Sir4p N-terminus	-10	5135	-20	5339	2	5339	-10	0	-204	0	NA
YBR104W	Putative mitochondrial inner membrane transporter, member of the mitochondrial carrier (MCF) family	-3.63245	3175	-3.6324	3512	0.684834	4250	-3.61958	0	-1075	0	NA
YBR105C	Peripheral membrane protein located at Vid (vacuole import and degradation) vesicles; regulates fructose-1,6-bisphosphatase (FBPase) targeting to the vacuole; involved in proteasome-dependent catabolite degradation of FBPase	-3.64996	4133	5.92639	259	0	1	-4.80796	0	4132	166	M9_M32
YBR106W	Probable membrane protein, involved in phosphate transport; pho88 pho86 double null mutant exhibits enhanced synthesis of repressible acid phosphatase at high inorganic phosphate concentrations	-3.66728	5072	5.89304	269	0.018	1314	-3.70135	0	3758	166	M9_M32
YBR107C	Protein with a role in kinetochore function, localizes to the outer kinetochore in a Ctf19p-dependent manner, interacts with Chl4p and Ctf19p	-10	5135	-20	5339	2	5339	-10	0	-204	0	NA
YBR108W	Protein interacting with Rsv167p	-10	5135	-20	5339	2	5339	-10	0	-204	0	NA
YBR109C	Calmodulin; Ca++ binding protein that regulates Ca++ independent processes (mitosis, bud growth, actin organization, endocytosis, etc.) and Ca++ dependent processes (stress-activated pathways), targets include Nuf1p, Myo2p and calcineurin	-3.57806	1412	-3.57806	2127	0.341176	2912	-3.58095	0	-1500	0	NA
YBR110W	Mannosyltransferase, involved in asparagine-linked glycosylation in the endoplasmic reticulum (ER); essential for viability, mutation is functionally complemented by human ortholog	-3.6266	2828	-3.62644	3235	0.671264	3517	-3.61958	0	-689	0	NA
YBR111C	Nudix hydrolase family member with ADP-ribose pyrophosphatase activity	-3.65578	4291	-3.76419	5129	0.004	671	-3.20196	0	3620	61	M59
YBR112C	General transcriptional co-repressor, acts together with Tup1p; also acts as part of a transcriptional co-activator complex that recruits the SWI/SNF and SAGA complexes to promoters	-3.64907	4107	5.75053	312	0	1	-5.2736	0	4106	124	M9
YBR113W	NA	-3.66251	4597	-3.66229	4652	1	4286	-3.65967	0	311	0	NA
YBR114W	Protein that recognizes and binds damaged DNA in an ATP-dependent manner (with Rad7p) during nucleotide excision repair; subunit of Nucleotide Excision Repair Factor 4 (NEF4); member of the SWI/SNF family	-3.60799	2169	5.75688	308	0.008	993	2.9013	0	1176	124	M9
YBR115C	Alpha aminoadipate reductase, catalyzes the reduction of alpha-aminoadipate to alpha-aminoadipate 6-semialdehyde, which is the fifth step in biosynthesis of lysine; activation requires posttranslational phosphopantetheinylation by Lys5p	-3.64371	3828	-2.76131	601	0.014	1244	-4.80796	0	2584	59	M15_M68
YBR116C	NA	-3.66374	4667	-3.66352	4692	1	4286	-3.65967	0	381	0	NA
YBR117C	Transketolase, similar to Tkl1p; catalyzes conversion of xylulose-5-phosphate and ribose-5-phosphate to sedoheptulose-7-phosphate and glyceraldehyde-3-phosphate in the pentose phosphate pathway; needed for synthesis of aromatic amino acids	-3.66313	4630	-3.12319	683	0.04	1520	-5.77345	1	3110	70	M20_M61
YBR118W	Translational elongation factor EF-1 alpha; also encoded by TEF1; functions in the binding reaction of aminoacyl-tRNA (AA-tRNA) to ribosomes	-3.65896	4416	-3.11234	674	0.012	1199	-3.83736	0	3217	70	M20_M61
YBR119W	U1 snRNP A protein, homolog of human U1-A; involved in nuclear mRNA splicing	-3.66543	4783	-3.66558	4808	1	4286	-3.65967	0	497	0	NA
YBR120C	Protein required for translation of the mitochondrial COB mRNA	-3.65181	4177	-3.65169	4321	1	4286	-3.65967	0	-109	0	NA
YBR121C	Cytoplasmic and mitochondrial glycyl-tRNA synthase that ligates glycine to the cognate anticodon bearing tRNA; transcription termination factor that may interact with the 3'-end of pre-mRNA to promote 3'-end formation	-3.65599	4301	-4.10823	5257	0.016	1285	-6.16392	0	3016	111	M6_M59
YBR122C	Mitochondrial ribosomal protein of the large subunit; overproduction suppresses mutations in the COX2 leader peptide-encoding region	-3.57685	1388	-3.57693	2111	0.337156	2857	-3.58095	0	-1469	0	NA
YBR123C	One of six subunits of the RNA polymerase III transcription initiation factor complex (TFIIIC); part of the TauA globular domain of TFIIIC that binds DNA at the BoxA promoter sites of tRNA and similar genes; human homolog is TFIIIC-63	-3.60643	2131	-3.60643	2703	0.665877	3217	-3.61958	0	-1086	0	NA
YBR124W	NA	-10	5135	-20	5339	2	5339	-10	0	-204	0	NA
YBR125C	Cytoplasmic type 2C protein phosphatase; identified as a high-copy number suppressor of the synthetic lethality of a cnb1 mpk1 double deletion; overexpression decreases high-osmolarity induced Hog1p phosphorylation and kinase activity	-3.5885	1638	-3.58832	2304	0.326923	2573	-3.58095	0	-935	0	NA
YBR126C	Synthase subunit of trehalose-6-phosphate synthase/phosphatase complex, which synthesizes the storage carbohydrate trehalose; also found in a monomeric form; expression is induced by the stress response and repressed by the Ras-cAMP pathway	-3.65816	4385	-4.15254	5271	0.008	993	-5.09355	0	3392	111	M6_M59
YBR127C	Subunit B of the eight-subunit V1 peripheral membrane domain of the vacuolar H+-ATPase (V-ATPase), an electrogenic proton pump found throughout the endomembrane system; contains nucleotide binding sites; also detected in the cytoplasm	-3.65972	4453	-3.65984	4538	1	4286	-3.65967	0	167	0	NA
YBR128C	Subunit of an autophagy-specific phosphatidylinositol 3-kinase complex (with Vps34p, Vps15p, and Vps30p) required for organization of a pre-autophagosomal structure; ATG14 transcription is activated by Gln3p during nitrogen starvation	-3.66333	4637	-3.66311	4680	1	4286	-3.65967	0	351	0	NA
YBR129C	Protein of unknown function, overproduction blocks cell cycle arrest in the presence of mating pheromone	-3.54089	758	-3.54089	1574	0.163462	1918	-3.54369	0	-1160	0	NA
YBR130C	Protein that acts as an adaptor between Myo4p and the She2p-mRNA complex; part of the mRNA localization machinery that restricts accumulation of certain proteins to the bud; also required for cortical ER inheritance	-3.51642	496	-3.51634	1335	0.0704225	1568	-3.50769	0	-1072	0	NA
YBR131W	Protein involved in vacuolar assembly, essential for autophagy and the cytoplasm-to-vacuole pathway	-3.63065	3047	-3.63081	3414	0.667442	3275	-3.61958	0	-228	0	NA
YBR132C	High affinity polyamine permease, preferentially uses spermidine over putrescine; expression is down-regulated by osmotic stress; plasma membrane carnitine transporter, also functions as a low-affinity amino acid permease	-3.65173	4176	-3.65169	4321	1	4286	-3.65967	0	-110	0	NA
YBR133C	Protein arginine N-methyltransferase that exhibits septin and Hsl1p-dependent bud neck localization and periodic Hsl1p-dependent phosphorylation; required along with Hsl1p for bud neck recruitment, phosphorylation, and degradation of Swe1p	-3.62557	2784	-3.53397	1495	0.008	993	-4.80796	0	1791	48	M5
YBR134W	NA	-3.59869	1893	-3.59869	2507	0.328605	2637	-3.58095	0	-744	0	NA
YBR135W	Subunit of the Cdc28 protein kinase, required for mitotic proteolysis, may also be involved in the proteolysis of the G1 cyclins	-3.62482	2749	-3.51491	1319	0.006	838	-3.25654	0	1911	48	M5
YBR136W	Genome integrity checkpoint protein and PI kinase superfamily member; signal transducer required for cell cycle arrest and transcriptional responses prompted by damaged or unreplicated DNA; monitors and participates in meiotic recombination	-3.6667	4942	5.84326	284	0.022	1364	9.21044	0	3578	127	M4
YBR137W	Hypothetical protein	-3.62673	2836	-3.62684	3243	0.673031	3654	-3.61958	0	-818	0	NA
YBR138C	Cytoplasmic protein of unknown function, potentially phosphorylated by Cdc28p	-3.52861	613	-3.58718	2280	0	1	-3.43916	0	612	16	M42
YBR139W	Hypothetical protein	-3.65006	4136	-3.68173	5098	0.012	1199	-3.37477	0	2937	16	M42
YBR140C	GTPase-activating protein that negatively regulates RAS by converting it from the GTP- to the GDP-bound inactive form, required for reducing cAMP levels under nutrient limiting conditions, mediates membrane association of adenylate cyclase	-3.64328	3795	-3.64321	4009	1	4286	-3.65967	0	-491	0	NA
YBR141C	Hypothetical protein	-3.66253	4599	7.45018	175	0.012	1199	-3.65967	0	3400	150	M3
YBR142W	Essential nucleolar protein, putative DEAD-box RNA helicase required for maintenance of M1 dsRNA virus; involved in biogenesis of large (60S) ribosomal subunits	-3.61807	2488	7.95438	101	0.002	420	-5.49286	0	2068	150	M3
YBR143C	Polypeptide release factor involved in translation termination; mutant form acts as a recessive omnipotent suppressor	-3.56409	1134	4.45376	448	0.002	420	1.80642	0	714	125	M2_M42
YBR144C	NA	-3.5674	1189	-3.56752	1950	0.334123	2791	-3.58095	0	-1602	0	NA
YBR145W	Alcohol dehydrogenase isoenzyme V; involved in ethanol production	-10	5135	4.44849	449	0.004	671	-4.58527	0	4464	125	M2_M42
YBR146W	Mitochondrial ribosomal protein of the small subunit	-3.65867	4407	-3.65861	4495	1	4286	-3.65967	0	121	0	NA
YBR147W	Hypothetical protein	-3.66576	4820	-3.66558	4808	1	4286	-3.65967	0	534	0	NA
YBR148W	Protein expressed specifically in spores	-3.49824	326	-3.49829	1179	0.0741627	1617	-3.50769	0	-1291	0	NA
YBR149W	Large subunit of NADP+ dependent arabinose dehydrogenase, involved in carbohydrate metabolism; small subunit is unidentified	-3.66252	4598	-3.66229	4652	1	4286	-3.65967	0	312	0	NA
YBR150C	Probable Zn-finger protein	-3.65847	4398	-4.24515	5283	0.008	993	-4.17805	0	3405	34	M29
YBR151W	Protein of unknown function, required for normal localization of actin patches and for normal tolerance of sodium ions and hydrogen peroxide; localizes to both cytoplasm and nucleus	-3.65342	4225	-4.17308	5272	0.006	838	-4.32216	0	3387	34	M29
YBR152W	Suppressor of Pre-mRNA Processing mutant; U4/U6.U5-associated snRNP protein; contains a PEST proteolysis motif	-10	5135	-20	5339	2	5339	-10	0	-204	0	NA
YBR153W	Diaminohydroxyphoshoribosylaminopyrimidine deaminase; catalyzes the second step of the riboflavin biosynthesis pathway	-3.62597	2808	-3.62605	3217	0.68171	4171	-3.61958	0	-1363	0	NA
YBR154C	RNA polymerase subunit ABC27, common to RNA polymerases I, II, and III; contacts DNA and affects transactivation	-3.63523	3339	-3.63519	3650	0.673861	3724	-3.61958	0	-385	0	NA
YBR155W	TPR-containing co-chaperone; binds both Hsp82p (Hsp90) and Ssa1p (Hsp70) and stimulates the ATPase activity of SSA1, ts mutants reduce Hsp82p function while over expression suppresses the phenotypes of an HSP82 ts allele and a cpr7 deletion	-3.42467	65	-3.42475	921	0	1	-3.40648	0	64	0	NA
YBR156C	Subunit of the Ipl1p-Sli15p-Bir1p complex that regulates kinetochore-microtubule attachments, activation of the spindle tension checkpoint, and mitotic spindle disassembly; regulates the activity and localization of the Ipl1p aurora kinase	-3.66718	5033	-3.66722	4982	1	4286	-3.65967	0	747	0	NA
YBR157C	Protein of unknown function; null mutation does not confer any obvious defects in growth, spore germination, viability, or carbohydrate utilization	-10	5135	-3.41594	904	0	1	-4.32216	1	5134	130	M16_M59
YBR158W	Protein required for daughter cell separation, multiple mitotic checkpoints, and chromosome stability; contains 12 degenerate leucine-rich repeat motifs; expression is induced by the Mitotic Exit Network (MEN)	-3.64383	3844	-3.42409	919	0.006	838	4.48985	0	3006	130	M16_M59
YBR159W	microsomal beta-keto-reductase	-3.565	1155	-3.5649	1916	0.172811	2180	-3.54369	0	-1025	0	NA
YBR160W	Catalytic subunit of the main cell cycle cyclin-dependent kinase (CDK); alternately associates with G1 cyclins (CLNs) and G2/M cyclins (CLBs) which direct the CDK to specific substrates	-3.6322	3153	-3.632	3474	0.681159	4148	-3.61958	0	-995	0	NA
YBR161W	Probable catalytic subunit of a mannosylinositol phosphorylceramide (MIPC) synthase, forms a complex with probable regulatory subunit Csg2p; function in sphingolipid biosynthesis is overlapping with that of Sur1p	-3.53686	702	-3.53688	1522	0.158392	1843	-3.54369	0	-1141	0	NA
YBR162C	Covalently-bound cell wall protein of unknown function; identified as a cell cycle regulated SBF target gene; deletion mutants are highly resistant to treatment with beta-1,3-glucanase; has sequence similarity to YJL171C	-3.63882	3500	5.50473	361	0.004	671	-5.49286	0	2829	228	M9_M11_M16
YBR162W-A	Protein whose expression suppresses a secretory pathway mutation in E. coli; has similarity to the mammalian RAMP4 protein involved in secretion	-3.62871	2940	5.57664	355	0.006	838	6.16392	0	2102	228	M9_M11_M16
YBR163W	Protein of unknown function, shows similarity to RNA-processing protein Pta1p	-3.60421	2062	-3.6041	2650	0.679518	4069	-3.61958	0	-2007	0	NA
YBR164C	Soluble GTPase with a role in regulation of membrane traffic; regulates potassium influx; G protein of the Ras superfamily, similar to ADP-ribosylation factor	-3.6428	3747	-3.64281	3979	0.68	4089	-3.61958	0	-342	0	NA
YBR165W	Ubiquitin-conjugating enzyme suppressor that functions as a general positive regulator of Cdc34p activity; nuclear protein that may represent a link between nucleocytoplasmic transport and ubiquitin ligase activity	-3.65974	4456	-3.65984	4538	1	4286	-3.65967	0	170	0	NA
YBR166C	Prephenate dehydrogenase involved in tyrosine biosynthesis, expression is dependent on phenylalanine levels	-3.59839	1880	-3.5983	2500	0.329466	2670	-3.58095	0	-790	0	NA
YBR167C	Subunit of both RNase MRP, which cleaves pre-rRNA, and nuclear RNase P, which cleaves tRNA precursors to generate mature 5' ends	-3.60379	2050	-3.60372	2638	0.680851	4128	-3.61958	0	-2078	0	NA
YBR168W	Peroxisomal integral membrane protein, involved in negative regulation of peroxisome size; partially functionally redundant with Pex31p; genetic interactions suggest action at a step downstream of steps mediated by Pex28p and Pex29p	-3.66265	4608	-3.6627	4664	1	4286	-3.65967	0	322	0	NA
YBR169C	Member of the heat shock protein 70 (HSP70) family; may be involved in protein folding; localized to the cytoplasm; highly homologous to the heat shock protein Sse1p	-3.53894	737	-3.53906	1551	0.165501	1977	-3.54369	1	-1240	0	NA
YBR170C	Endoplasmic reticulum and nuclear membrane protein, forms a complex with Cdc48p and Ufd1p that recognizes ubiquitinated proteins in the endoplasmic reticulum and delivers them to the proteasome for degradation	-3.66709	5008	-3.66722	4982	1	4286	-3.65967	0	722	0	NA
YBR171W	Non-essential subunit of Sec63 complex (Sec63p, Sec62p, Sec66p and Sec72p); with Sec61 complex, Kar2p/BiP and Lhs1p forms a channel competent for SRP-dependent and post-translational SRP-independent protein targeting and import into the ER	-3.58666	1591	-3.5868	2274	0.330969	2706	-3.58095	0	-1115	0	NA
YBR172C	Protein of unknown function that interacts with Myo2p; has similarity to S. pombe Mpd2	-3.5789	1433	-3.57882	2139	0.315166	2301	-3.58095	0	-868	0	NA
YBR173C	Short-lived chaperone required for correct maturation of the 20S proteasome; degraded by proteasome upon completion of its assembly; involved in ubiquitin-mediated proteolysis; mutant defective in degradation of short-lived proteins	-3.6579	4377	-3.65779	4471	1	4286	-3.65967	0	91	0	NA
YBR174C	NA	-3.50781	405	-3.50781	1252	0.0783848	1722	-3.50769	0	-1317	0	NA
YBR175W	Essential subunit of the COMPASS (Set1C) complex, which methylates Rad6p ubiquitinated histone H3 on lysine 4 and is required in transcriptional silencing near telomeres; WD40 beta propeller superfamily member and ortholog of mammalian WDR5	-10	5135	-20	5339	2	5339	-10	0	-204	0	NA
YBR176W	Ketopantoate hydroxymethyltransferase, required for pantothenic acid biosynthesis, converts 2-oxoisovalerate into 2-dehydropantoate	-3.55491	977	-3.55486	1754	0.17619	2221	-3.54369	0	-1244	0	NA
YBR177C	Possible serine hydrolase, may be involved in lipid metabolism, null mutant slightly temperature sensitive at 37C	-3.65875	4408	-3.65861	4495	1	4286	-3.65967	0	122	0	NA
YBR178W	NA	-3.54836	873	-3.54822	1669	0.173302	2187	-3.54369	0	-1314	0	NA
YBR179C	Mitochondrial integral membrane protein involved in mitochondrial fusion and maintenance of the mitochondrial genome; contains N-terminal GTPase domain	-3.64223	3701	-3.37798	859	0.006	838	-4.40258	0	2863	34	M61
YBR180W	Multidrug resistance dityrosine transporter of the major facilitator superfamily, essential for spore wall synthesis, facilitates the translocation of bisformyl dityrosine through the prospore membrane	-3.59861	1887	-3.36056	842	0.004	671	-3.20196	0	1216	34	M61
YBR181C	Protein component of the small (40S) ribosomal subunit; identical to Rps6Ap and has similarity to rat S6 ribosomal protein	-3.58339	1532	-3.58337	2220	0.333333	2756	-3.58095	0	-1224	0	NA
YBR182C	Putative transcription factor involved in regulating the response to osmotic stress; member of the MADS-box family of transcription factors	-3.64294	3761	4.62059	434	0.016	1285	-5.49286	0	2476	110	M2
YBR183W	Alkaline ceramidase that also has reverse (CoA-independent) ceramide synthase activity, catalyzes both breakdown and synthesis of phytoceramide; overexpression confers fumonisin B1 resistance	-3.64435	3909	4.73442	396	0.006	838	-6.16392	0	3071	110	M2
YBR184W	Hypothetical protein	-3.55922	1054	-3.55931	1824	0.165501	1977	-3.54369	0	-923	0	NA
YBR185C	Protein involved in assembly of mitochondrial respiratory complexes; may act as a receptor for proteins destined for export from the mitochondrial matrix to the inner membrane	-3.58449	1550	-3.58451	2236	0.336538	2852	-3.58095	0	-1302	0	NA
YBR186W	Nucleolar component of the pachytene checkpoint, which prevents chromosome segregation when recombination and chromosome synapsis are defective; also represses meiotic interhomolog recombination in the rDNA	-3.64242	3718	-3.6424	3951	0.676259	3881	-3.61958	0	-163	0	NA
YBR187W	Hypothetical protein	-3.56999	1242	-3.56977	1986	0.338824	2886	-3.58095	0	-1644	0	NA
YBR188C	Member of a complex, including Prp19p, that binds to the spliceosome; required for pre-mRNA splicing	-3.6617	4562	-3.66147	4609	1	4286	-3.65967	0	276	0	NA
YBR189W	Protein component of the small (40S) ribosomal subunit; nearly identical to Rps9Bp and has similarity to E. coli S4 and rat S9 ribosomal proteins	-3.55915	1051	-3.55894	1814	0.172986	2182	-3.54369	0	-1131	0	NA
YBR190W	NA	-3.6319	3122	-3.632	3474	0.673759	3700	-3.61958	0	-578	0	NA
YBR191W	Protein component of the large (60S) ribosomal subunit, nearly identical to Rpl21Bp and has similarity to rat L21 ribosomal protein	-3.64632	4035	-3.64643	4213	1	4286	-3.65967	0	-251	0	NA
YBR192W	Protein required for respiration, member of the mitochondrial carrier family	-3.66128	4531	-3.66106	4586	1	4286	-3.65967	0	245	0	NA
YBR193C	Subunit of the RNA polymerase II mediator complex; associates with core polymerase subunits to form the RNA polymerase II holoenzyme; essential for transcriptional regulation	-3.60821	2174	-3.60799	2731	0.689655	4285	-3.61958	0	-2111	0	NA
YBR194W	Protein proposed to be associated with the nuclear pore complex	-3.60014	1930	-3.60023	2543	0.322967	2443	-3.58095	0	-513	0	NA
YBR195C	Subunit of chromatin assembly factor I (CAF-I), regulates the RAS/cAMP pathway via sequestration of Npr1p kinase; localizes to the nucleus and cytoplasm; homologous to human retinoblastoma binding proteins RbAp48 and RbAp46	-3.64515	4002	-4.04485	5216	0.006	838	-4.40258	0	3164	37	M21
YBR196C	Glycolytic enzyme phosphoglucose isomerase, catalyzes the interconversion of glucose-6-phosphate and fructose-6-phosphate; required for cell cycle progression and completion of the gluconeogenic events of sporulation	-3.61006	2228	-3.24766	777	0.002	420	-1.99171	0	1808	43	M20
YBR197C	Hypothetical protein	-10	5135	-20	5339	2	5339	-10	0	-204	0	NA
YBR198C	Subunit (90 kDa) of TFIID and SAGA complexes, involved in RNA polymerase II transcription initiation and in chromatin modification	-3.55511	984	-3.55523	1763	0.167464	2033	-3.54369	0	-1049	0	NA
YBR199W	Putative mannosyltransferase involved in protein glycosylation; member of the KRE2/MNT1 mannosyltransferase family	-3.64003	3560	-3.63999	3828	0.68171	4171	-3.61958	0	-611	0	NA
YBR200W	Protein containing SH3-domains, involved in establishing cell polarity and morphogenesis; functions as a scaffold protein for complexes that include Cdc24p, Ste5p, Ste20p, and Rsr1p	-3.58755	1615	-3.58756	2289	0.337292	2862	-3.58095	0	-1247	0	NA
YBR201W	Endoplasmic reticulum membrane protein, required for ER-associated protein degradation, involved in the retrograde transport of misfolded or unassembled proteins; N- and C- termini protrude into the cytoplasm, has similarity to Dfm1p	-3.66337	4643	-3.66352	4692	1	4286	-3.65967	0	357	0	NA
YBR202W	Component of the hexameric MCM complex, which is important for priming origins of DNA replication in G1 and becomes an active ATP-dependent helicase that promotes DNA melting and elongation when activated by Cdc7p-Dbf4p in S-phase	-3.64923	4113	-2.65501	583	0.002	420	-5.49286	0	3693	167	M8_M13_M16
YBR203W	Protein required for wild-type resistance to the antifungal drug ciclopirox olamine; not related to the COS family of subtelomerically-encoded proteins	-10	5135	-3.45565	1003	0	1	-3.83736	0	5134	22	M23
YBR204C	Hypothetical protein	-3.62347	2680	-3.62328	3112	0.673171	3674	-3.61958	0	-994	0	NA
YBR205W	Putative alpha-1,2-mannosyltransferase involved in O- and N-linked protein glycosylation; member of the KRE2/MNT1 mannosyltransferase family	-3.62958	2983	-3.62961	3361	0.646341	2937	-3.61958	0	46	0	NA
YBR206W	NA	-3.37252	20	-3.37235	852	0	1	-3.37477	0	19	0	NA
YBR207W	Putative high affinity iron transporter involved in transport of intravacuolar stores of iron; forms complex with Fet5p; expression is regulated by iron; proposed to play indirect role in endocytosis	-3.66073	4501	-3.66065	4569	1	4286	-3.65967	0	215	0	NA
YBR208C	Urea amidolyase, contains both urea carboxylase and allophanate hydrolase activities, degrades urea to CO2 and NH3; expression sensitive to nitrogen catabolite repression and induced by allophanate, an intermediate in allantoin degradation	-3.55826	1038	-3.5582	1807	0.152882	1808	-3.54369	0	-770	0	NA
YBR209W	NA	-3.52902	619	-3.5289	1444	0.161731	1888	-3.54369	0	-1269	0	NA
YBR210W	Protein of unknown function, has similarity to Erv14p	-10	5135	-20	5339	2	5339	-10	0	-204	0	NA
YBR211C	Essential kinetochore protein associated with microtubules and spindle pole bodies, subunit of the COMA complex	-3.63622	3382	-3.63599	3677	0.677419	3952	-3.61958	0	-570	0	NA
YBR212W	RNA binding protein that negatively regulates growth rate; interacts with the 3' UTR of the mitochondrial porin (POR1) mRNA and enhances its degradation; overexpression impairs mitochondrial function; expressed in stationary phase	-3.61787	2484	-3.61776	2965	0.65534	2978	-3.61958	0	-494	0	NA
YBR213W	Bifunctional dehydrogenase and ferrochelatase, involved in the biosynthesis of siroheme; also involved in the expression of PAPS reductase and sulfite reductase	-10	5135	-20	5339	2	5339	-10	0	-204	0	NA
YBR214W	One of two S. cerevisiae homologs (Sds23p and Sds24p) of the Schizosaccharomyces pombe Sds23 protein, which genetic studies have implicated in APC/cyclosome regulation; may play an indirect role in fluid-phase endocytosis	-3.55972	1063	-4.07362	5233	0.002	420	-4.05163	0	643	34	M29
YBR215W	Highly charged, basic protein required for normal cell-cycle regulation of histone gene transcription; mutants display strong synthetic defects with subunits of FACT, a complex that allows RNA Pol II to elongate through nucleosomes	-10	5135	-20	5339	2	5339	-10	0	-204	0	NA
YBR216C	Protein required for oxidation of specific cysteine residues of the transcription factor Yap1p, resulting in the nuclear localization of Yap1p in response to stress	-3.63908	3518	-3.63919	3798	0.683215	4218	-3.61958	0	-700	0	NA
YBR217W	Protein that becomes conjugated to Atg5p by the E1 enzyme Atg7p, a step that is essential for autophagy	-3.59852	1883	-3.5983	2500	0.32619	2546	-3.58095	0	-663	0	NA
YBR218C	Pyruvate carboxylase isoform, cytoplasmic enzyme that converts pyruvate to oxaloacetate; highly similar to isoform Pyc1p but differentially regulated; mutations in the human homolog are associated with lactic acidosis	-3.59203	1726	-3.59215	2380	0.324201	2485	-3.58095	0	-759	0	NA
YBR219C	Hypothetical protein	-3.60257	2009	-3.60255	2605	0.326389	2564	-3.58095	0	-555	0	NA
YBR220C	Hypothetical protein	-10	5135	-20	5339	2	5339	-10	0	-204	0	NA
YBR221C	E1 beta subunit of the pyruvate dehydrogenase (PDH) complex, which is an evolutionarily-conserved multi-protein complex found in mitochondria	-3.63633	3390	-3.63639	3696	0.671429	3534	-3.61958	0	-144	0	NA
YBR222C	Peroxisomal AMP-binding protein, localizes to both the peroxisomal peripheral membrane and matrix, expression is highly inducible by oleic acid, similar to E. coli long chain acyl-CoA synthetase	-3.59109	1702	-3.591	2355	0.317016	2322	-3.58095	0	-620	0	NA
YBR223C	Tyrosyl-DNA Phosphodiesterase I, hydrolyzes 3'-phosphotyrosyl bonds to generate 3'-phosphate DNA and tyrosine, involved in the repair of DNA lesions created by topoisomerase I	-3.55433	965	-3.55412	1745	0.159624	1854	-3.54369	0	-889	0	NA
YBR224W	NA	-10	5135	-20	5339	2	5339	-10	0	-204	0	NA
YBR225W	Hypothetical protein	-3.66646	4903	-3.6664	4888	1	4286	-3.65967	0	617	0	NA
YBR226C	NA	-3.56894	1222	-3.56902	1971	0.319347	2365	-3.58095	0	-1143	0	NA
YBR227C	Mitochondrial ATP-binding protein, possibly a mitochondrial chaperone with non-proteolytic function; similar to bacterial ClpX proteins	-3.57818	1417	-3.57806	2127	0.323113	2449	-3.58095	0	-1032	0	NA
YBR228W	Subunit of a complex, with Slx4p, that hydrolyzes 5' branches from duplex DNA in response to stalled or converging replication forks; function overlaps with that of Sgs1p-Top3p	-3.51026	430	-3.51029	1274	0.0778032	1705	-3.50769	0	-1275	0	NA
YBR229C	Glucosidase II catalytic subunit required for normal cell wall synthesis; mutations in rot2 suppress tor2 mutations, and are synthetically lethal with rot1 mutations	-10	5135	-20	5339	2	5339	-10	0	-204	0	NA
YBR230C	Hypothetical protein	-3.43966	102	-3.43959	956	0.00721154	988	-3.43916	0	-886	0	NA
YBR231C	Protein of unknown function, component of the Swr1p complex that incorporates Htz1p into chromatin	-3.62424	2713	-3.62407	3133	0.666667	3235	-3.61958	0	-522	0	NA
YBR232C	NA	-3.63304	3250	-3.6332	3589	0.6691	3391	-3.61958	0	-141	0	NA
YBR233W	RNA binding protein with similarity to mammalian heterogeneous nuclear RNP K protein, involved in the regulation of telomere position effect and telomere length	-3.66653	4917	-3.6664	4888	1	4286	-3.65967	0	631	0	NA
YBR234C	Essential subunit of the ARP2/3 complex, which is required for the motility and integrity of cortical actin patches	-3.66681	4958	-3.66681	4928	1	4286	-3.65967	0	672	0	NA
YBR235W	Hypothetical protein	-3.54968	891	-3.54969	1682	0.16317	1916	-3.54369	0	-1025	0	NA
YBR236C	Methyltransferase, catalyzes the transfer of a methyl group from S-adenosylmethionine to the GpppN terminus of capped mRNA	-3.65006	4137	-3.65007	4290	1	4286	-3.65967	0	-149	0	NA
YBR237W	RNA helicase in the DEAD-box family, necessary for prespliceosome formation, bridges U1 and U2 snRNPs and enables stable U2 snRNP association with intron RNA	-3.59923	1905	-3.59908	2515	0.32767	2602	-3.58095	0	-697	0	NA
YBR238C	Hypothetical protein	-3.5806	1469	-3.08954	666	0	1	-3.31403	0	1468	48	M13
YBR239C	Hypothetical protein	-3.6115	2268	-3.6115	2803	0.670534	3456	-3.61958	0	-1188	0	NA
YBR240C	Zinc finger protein of the Zn(II)2Cys6 type, probable transcriptional activator of thiamine biosynthetic genes	-3.53814	721	-3.98177	5179	0	1	-5.49286	0	720	111	M6_M59
YBR241C	Hypothetical protein	-3.53311	659	-3.53325	1484	0.157773	1842	-3.54369	0	-1183	0	NA
YBR242W	Hypothetical protein	-3.63169	3108	-3.6316	3456	0.664336	3176	-3.61958	0	-68	0	NA
YBR243C	UDP-N-acetyl-glucosamine-1-P transferase, transfers Glc-Nac-P from UDP-GlcNac to Dol-P in the ER in the first step of the dolichol pathway of protein asparagine-linked glycosylation; inhibited by tunicamycin	-3.63787	3446	-3.63799	3746	0.679724	4076	-3.61958	0	-630	0	NA
YBR244W	Phospholipid hydroperoxide glutathione peroxidase induced by glucose starvation that protects cells from phospholipid hydroperoxides and nonphospholipid peroxides during oxidative stress	-3.54564	830	-3.54565	1631	0.173494	2190	-3.54369	0	-1360	0	NA
YBR245C	Member of the imitation-switch (ISWI) class of ATP-dependent chromatin remodeling complexes; ATPase that forms a complex with Ioc2p and Ioc4p to regulate transcription elongation, and a complex with Ioc3p to repress transcription initiation	-3.66619	4880	-3.66599	4844	1	4286	-3.65967	0	594	0	NA
YBR246W	Hypothetical protein	-3.64473	3990	-3.64482	4153	1	4286	-3.65967	0	-296	0	NA
YBR247C	Protein associated with U3 and U14 snoRNAs, required for pre-rRNA processing and 40S ribosomal subunit synthesis; localized in the nucleus and concentrated in the nucleolus	-10	5135	-20	5339	2	5339	-10	0	-204	0	NA
YBR248C	Imidazole glycerol phosphate synthase (glutamine amidotransferase:cyclase), catalyzes the fifth and sixth steps of histidine biosynthesis and also produces 5-aminoimidazole-4-carboxamide ribotide (AICAR), a purine precursor	-3.62509	2763	-4.0261	5203	0	1	-3.99378	0	2762	29	M43
YBR249C	3-deoxy-D-arabino-heptulosonate-7-phosphate (DAHP) synthase, catalyzes the first step in aromatic amino acid biosynthesis and is feedback-inhibited by tyrosine	-3.61711	2457	-4.04249	5215	0.002	420	-2.24155	0	2037	37	M21
YBR250W	Hypothetical protein	-3.63386	3288	-4.05018	5219	0	1	-4.48985	0	3287	37	M21
YBR251W	Mitochondrial ribosomal protein of the small subunit	-3.59508	1801	-3.59522	2439	0.317865	2338	-3.58095	0	-537	0	NA
YBR252W	dUTPase, catalyzes the hydrolysis of dUTP to dUMP and PPi and thereby prevents the incorporation of uracil into DNA during replication	-3.61987	2548	-3.61973	3017	0.67619	3875	-3.61958	0	-1327	0	NA
YBR253W	Subunit of the RNA polymerase II mediator complex; associates with core polymerase subunits to form the RNA polymerase II holoenzyme; essential for transcriptional regulation	-3.55086	909	-3.5508	1699	0.170673	2115	-3.54369	0	-1206	0	NA
YBR254C	One of 10 subunits of the transport protein particle (TRAPP) complex of the cis-Golgi which mediates vesicle docking and fusion; mutations in the human homolog cause the spondyloepiphyseal dysplasia tarda (SEDL) disorder	-3.5655	1161	-3.56527	1920	0.169154	2078	-3.54369	0	-917	0	NA
YBR255W	Protein of unknown function, required for normal growth rate at 15 degrees C; green fluorescent protein (GFP)-fusion protein localizes to the cytoplasm in a punctate pattern	-3.56005	1070	-3.56005	1838	0.168269	2052	-3.54369	0	-982	0	NA
YBR256C	Riboflavin synthase; catalyzes the last step of the riboflavin biosynthesis pathway	-3.62802	2906	5.91143	262	0.014	1244	-6.16392	0	1662	127	M4
YBR257W	Subunit of both RNase MRP, which cleaves pre-rRNA, and nuclear RNase P, which cleaves tRNA precursors to generate mature 5' ends; binds to the RPR1 RNA subunit in Rnase P	-3.64518	4005	5.98456	235	0	1	-6.16392	0	4004	127	M4
YBR258C	Subunit of the COMPASS (Set1C) complex, which methylates Rad6p ubiquitinated histone H3 on lysine 4 and is required in transcriptional silencing near telomeres	-3.56049	1075	-3.56043	1842	0.16152	1883	-3.54369	0	-808	0	NA
YBR259W	Hypothetical protein	-3.60762	2155	-3.6076	2722	0.666667	3235	-3.61958	0	-1080	0	NA
YBR260C	GTPase-activating protein (RhoGAP) for Rho3p and Rho4p, possibly involved in control of actin cytoskeleton organization	-3.63706	3415	-3.63719	3724	0.676606	3901	-3.61958	0	-486	0	NA
YBR261C	Putative S-adenosylmethionine-dependent methyltransferase of the seven beta-strand family	-3.42788	69	-3.4277	926	0.00950119	1118	-3.43916	0	-1049	0	NA
YBR262C	The authentic, non-tagged protein was localized to the mitochondria	-10	5135	-20	5339	2	5339	-10	0	-204	0	NA
YBR263W	Mitochondrial serine hydroxymethyltransferase, involved in one-carbon metabolism	-3.52054	537	-3.52063	1375	0.0690476	1554	-3.50769	0	-1017	0	NA
YBR264C	GTP binding protein that contains the PEST signal sequence specific for proteolytic enzymes; may be involved in vesicular transport; overexpression leads to accumulation of Golgi-like cisternae with budding vesicles	-3.57034	1249	-3.57015	1994	0.317961	2342	-3.58095	0	-1093	0	NA
YBR265W	3-ketosphinganine reductase, catalyzes the second step in phytosphingosine synthesis, essential for growth in the absence of exogenous dihydrosphingosine or phytosphingosine, member of short chain dehydrogenase/reductase protein family	-3.64473	3987	-3.64482	4153	1	4286	-3.65967	0	-299	0	NA
YBR266C	NA	-3.61718	2462	-3.61698	2947	0.667442	3275	-3.61958	0	-813	0	NA
YBR267W	Protein of unknown function involved in bud growth in the mitotic signaling network; proposed negative regulator of Swe1p and Gin4p; contains dispersed C2H2 zinc finger domains	-10	5135	7.79651	129	0.002	420	-3.99378	0	4715	150	M3
YBR268W	Mitochondrial ribosomal protein of the large subunit	-3.60478	2074	-3.60488	2666	0.671946	3557	-3.61958	0	-1483	0	NA
YBR269C	The authentic, non-tagged protein was localized to the mitochondria	-3.66723	5052	-3.66722	4982	1	4286	-3.65967	0	766	0	NA
YBR270C	Hypothetical protein	-10	5135	8.07541	82	0.002	420	-3.58095	0	4715	150	M3
YBR271W	Putative S-adenosylmethionine-dependent methyltransferase of the seven beta-strand family	-10	5135	7.87233	114	0.008	993	-6.16392	0	4142	150	M3
YBR272C	Protein of unknown function, involved in DNA mismatch repair during slow growth; has weak similarity to Msh1p	-10	5135	-20	5339	2	5339	-10	0	-204	0	NA
YBR273C	UBX (ubiquitin regulatory X) domain-containing protein that interacts with Cdc48p	-3.66158	4550	-3.66147	4609	1	4286	-3.65967	0	264	0	NA
YBR274W	DNA damage checkpoint effector kinase, mediates mitotic cell cycle arrest via phosphorylation of Pds1p; phosphorylated by checkpoint signal transducer kinase Mec1p; homolog of S. pombe and mammalian Chk1 checkpoint kinase	-3.62045	2569	-3.62052	3035	0.670732	3510	-3.61958	0	-941	0	NA
YBR275C	Protein that binds to the Rap1p C-terminus and acts synergistically with Rif2p to help control telomere length and establish telomeric silencing; deletion results in telomere elongation	-3.64832	4086	-3.64845	4251	1	4286	-3.65967	0	-200	0	NA
YBR276C	Protein phosphatase with specificity for serine, threonine, and tyrosine residues; has a role in the DNA synthesis phase of the cell cycle	-3.6423	3705	-3.6424	3951	0.675418	3830	-3.61958	0	-125	0	NA
YBR277C	NA	-10	5135	-20	5339	2	5339	-10	0	-204	0	NA
YBR278W	Third-largest subunit of DNA polymerase II (DNA polymerase epsilon), required to maintain fidelity of chromosomal replication and also for inheritance of telomeric silencing; mRNA abundance peaks at the G1/S boundary of the cell cycle	-10	5135	-20	5339	2	5339	-10	0	-204	0	NA
YBR279W	RNA polymerase II-associated protein, defines a large complex that is biochemically and functionally distinct from the Srb-Mediator form of Pol II holoenzyme and is required for full expression of a subset of cell cycle-regulated genes	-3.65642	4321	-3.65657	4436	1	4286	-3.65967	0	35	0	NA
YBR280C	Hypothetical protein	-3.64435	3908	-3.64442	4107	1	4286	-3.65967	0	-378	0	NA
YBR281C	Hypothetical protein	-3.55498	981	-3.55486	1754	0.165116	1964	-3.54369	0	-983	0	NA
YBR282W	Mitochondrial ribosomal protein of the large subunit	-3.66247	4593	-3.66229	4652	1	4286	-3.65967	0	307	0	NA
YBR283C	Subunit of the Ssh1 translocon complex; Sec61p homolog involved in co-translational pathway of protein translocation; not essential	-3.6072	2148	5.98856	232	0.004	671	-4.94074	0	1477	168	M1_M4
YBR284W	Hypothetical protein	-3.55625	1005	6.07648	207	0.006	838	-6.16392	0	167	168	M1_M4
YBR285W	Hypothetical protein	-3.54739	857	-3.54748	1659	0.169336	2079	-3.54369	0	-1222	0	NA
YBR286W	Vacuolar aminopeptidase Y, processed to mature form by Prb1p	-3.65061	4151	-3.65048	4301	1	4286	-3.65967	0	-135	0	NA
YBR287W	Protein of unknown function; mutation results in a zinc sensitive phenotype	-3.5804	1465	-3.58033	2166	0.325581	2531	-3.58095	0	-1066	0	NA
YBR288C	Mu3-like subunit of the clathrin associated protein complex (AP-3); functions in transport of alkaline phosphatase to the vacuole via the alternate pathway	-3.52996	631	-3.52999	1456	0.167059	2024	-3.54369	0	-1393	0	NA
YBR289W	One of 11 subunits of the SWI/SNF chromatin remodeling complex involved in transcriptional regulation; functions interdependently in transcriptional activation with Snf2p and Snf6p	-3.65468	4260	-3.65454	4387	1	4286	-3.65967	0	-26	0	NA
YBR290W	Heavy metal ion homeostasis protein, facilitates trafficking of Smf1p and Smf2p metal transporters to the vacuole where they are degraded, controls metal ion transport, prevents metal hyperaccumulation, functions in copper detoxification	-3.66579	4825	-3.66558	4808	1	4286	-3.65967	0	539	0	NA
YBR291C	Mitochondrial inner membrane citrate transporter, member of the mitochondrial carrier family	-3.66505	4758	-3.66516	4780	1	4286	-3.65967	0	472	0	NA
YBR292C	NA	-10	5135	-20	5339	2	5339	-10	0	-204	0	NA
YBR293W	Permease of basic amino acids in the vacuolar membrane	-3.59225	1727	-3.59215	2380	0.336323	2837	-3.58095	0	-1110	0	NA
YBR294W	High affinity sulfate permease; sulfate uptake is mediated by specific sulfate transporters Sul1p and Sul2p, which control the concentration of endogenous activated sulfate intermediates	-3.62471	2740	-3.62486	3170	0.67217	3577	-3.61958	0	-837	0	NA
YBR295W	P-type metal-transporting ATPase with a role in copper and iron homeostasis; R970G-substitution in the C-terminal region confers cadmium resistance	-3.552	920	-3.5519	1709	0.175644	2213	-3.54369	0	-1293	0	NA
YBR296C	Na+/Pi cotransporter, active in early growth phase; similar to phosphate transporters of Neurospora crassa; transcription regulated by inorganic phosphate concentrations and Pho4p	-3.64003	3561	-3.63999	3828	0.677184	3945	-3.61958	0	-384	0	NA
YBR297W	MAL-activator protein, part of complex locus MAL3; nonfunctional in genomic reference strain S288C	-10	5135	-20	5339	2	5339	-10	0	-204	0	NA
YBR298C	Maltose permease, high-affinity maltose transporter (alpha-glucoside transporter); encoded in the MAL3 complex locus; member of the 12 transmembrane domain superfamily of sugar transporters; functional in genomic reference strain S288C	-3.59179	1718	-3.59177	2368	0.330254	2695	-3.58095	0	-977	0	NA
YBR299W	Maltase (alpha-D-glucosidase), inducible protein involved in maltose catabolism; encoded in the MAL3 complex locus; functional in genomic reference strain S288C	-3.60502	2086	-3.60488	2666	0.676815	3914	-3.61958	0	-1828	0	NA
YBR300C	NA	-10	5135	-20	5339	2	5339	-10	0	-204	0	NA
YBR301W	Cell wall mannoprotein with similarity to Tir1p, Tir2p, Tir3p, and Tir4p; expressed under anaerobic conditions, completely repressed during aerobic growth	-3.58983	1669	-3.58985	2330	0.322275	2422	-3.58095	0	-753	0	NA
YBR302C	Protein of unknown function, member of a family of conserved, often subtelomerically-encoded proteins	-3.65143	4171	-3.65129	4314	1	4286	-3.65967	0	-115	0	NA
YCL001W	Protein involved in retention of membrane proteins, including Sec12p, in the ER; localized to Golgi; functions as a retrieval receptor in returning membrane proteins to the ER	-3.62434	2719	-3.62446	3150	0.682353	4195	-3.61958	0	-1476	0	NA
YCL002C	Hypothetical protein	-3.63425	3301	-3.63439	3630	0.684086	4238	-3.61958	0	-937	0	NA
YCL004W	Phosphatidylglycerolphosphate synthase, catalyzes the synthesis of phosphatidylglycerolphosphate from CDP-diacylglycerol and sn-glycerol 3-phosphate in the first committed and rate-limiting step of cardiolipin biosynthesis	-3.47991	233	-3.47985	1084	0.0305164	1484	-3.47287	0	-1251	0	NA
YCL005W	Protein of unknown function; null mutant shows a reduced affinity for the alcian blue dye suggesting a decreased net negative charge of the cell surface	-3.53844	729	-3.53834	1539	0.163551	1926	-3.54369	0	-1197	0	NA
YCL007C	NA	-3.66126	4530	-3.66106	4586	1	4286	-3.65967	0	244	0	NA
YCL008C	Component of the ESCRT-I complex, which is involved in ubiquitin-dependent sorting of proteins into the endosome; homologous to the mouse and human Tsg101 tumor susceptibility gene; mutants exhibit a Class E Vps phenotype	-3.63022	3017	-3.63001	3373	0.677108	3941	-3.61958	0	-924	0	NA
YCL009C	Regulatory subunit of acetolactate synthase, which catalyzes the first step of branched-chain amino acid biosynthesis; enhances activity of the Ilv2p catalytic subunit, localizes to mitochondria	-3.66541	4781	-3.66516	4780	1	4286	-3.65967	0	495	0	NA
YCL010C	SaGa associated Factor 29kDa; Probable 29kKDa Subunit of SAGA histone acetyltransferase complex	-10	5135	-3.56715	1945	0	1	-2.78595	0	5134	33	M12
YCL011C	Poly(A+) RNA-binding protein, involved in the export of mRNAs from the nucleus to the cytoplasm; similar to Hrb1p and Npl3p; also binds single-stranded telomeric repeat sequence in vitro	-3.64373	3830	-3.64361	4039	1	4286	-3.65967	0	-456	0	NA
YCL014W	Protein involved in bud-site selection and required for axial budding pattern; localizes with septins to bud neck in mitosis and may constitute an axial landmark for next round of budding	-3.66707	5003	-3.66722	4982	1	4286	-3.65967	0	717	0	NA
YCL016C	Subunit of a complex with Ctf8p and Ctf18p that shares some components with Replication Factor C, required for sister chromatid cohesion	-10	5135	-20	5339	2	5339	-10	0	-204	0	NA
YCL017C	Cysteine desulfurase involved in iron-sulfur cluster (Fe/S)biogenesis; required for the post-transcriptional thio-modification of mitochondrial and cytoplasmic tRNAs; essential protein located predominantly in mitochondria	-3.61445	2361	-3.61423	2866	0.652482	2953	-3.61958	0	-592	0	NA
YCL018W	Beta-isopropylmalate dehydrogenase, catalyzes the third step in the leucine biosynthesis pathway	-3.66193	4570	-3.66188	4634	1	4286	-3.65967	0	284	0	NA
YCL019W	NA	-3.63629	3386	-3.63639	3696	0.676329	3890	-3.61958	0	-504	0	NA
YCL020W	NA	-3.60335	2035	-3.60333	2628	0.328054	2629	-3.58095	0	-594	0	NA
YCL022C	NA	-3.55256	934	-3.55264	1723	0.153477	1812	-3.54369	0	-878	0	NA
YCL023C	NA	-10	5135	-20	5339	2	5339	-10	0	-204	0	NA
YCL024W	Protein kinase of the bud neck involved in the septin checkpoint, associates with septin proteins, negatively regulates Swe1p by phosphorylation, shows structural homology to bud neck kinases Gin4p and Hsl1p	-3.61886	2509	13.8155	1	0.01	1130	-5.77345	0	1379	244	M4_M9
YCL025C	Low-affinity amino acid permease with broad substrate range, involved in uptake of asparagine, glutamine, and other amino acids; expression is regulated by the SPS plasma membrane amino acid sensor system (Ssy1p-Ptr3p-Ssy5p)	-3.55818	1035	13.8155	1	0.024	1384	-1.96362	0	-349	244	M4_M9
YCL026C-A	Protein of unknown function, involved in the integration of lipid signaling pathways with cellular homeostasis	-3.60946	2207	-3.60955	2757	0.678161	3993	-3.61958	0	-1786	0	NA
YCL027W	Membrane protein localized to the shmoo tip, required for cell fusion; expression regulated by mating pheromone; proposed to coordinate signaling, fusion, and polarization events required for fusion; potential Cdc28p substrate	-3.54116	761	-3.54125	1578	0.166271	2000	-3.54369	0	-1239	0	NA
YCL028W	[PIN(+)] prion, an infectious protein conformation that is generally an ordered protein aggregate	-3.64658	4042	-3.64643	4213	1	4286	-3.65967	0	-244	0	NA
YCL029C	Microtubule-associated protein, component of the interface between microtubules and kinetochore, involved in sister chromatid separation; essential in polyploid cells but not in haploid or diploid cells; ortholog of mammalian CLIP-170	-3.52727	599	-3.5271	1427	0.0702179	1563	-3.50769	0	-964	0	NA
YCL030C	Multifunctional enzyme containing phosphoribosyl-ATP pyrophosphatase, phosphoribosyl-AMP cyclohydrolase, and histidinol dehydrogenase activities; catalyzes the second, third, ninth and tenth steps in histidine biosynthesis	-3.64467	3955	-4.03836	5212	0.012	1199	-4.32216	0	2756	47	M43_M51
YCL031C	Essential protein involved in rRNA processing and ribosome biogenesis	-3.52541	582	-1.52238	472	0.004	671	-4.05163	0	-89	73	M7
YCL032W	Protein involved in mating response, invasive/filamentous growth, and osmotolerance, acts as an adaptor that links G protein-associated Cdc42p-Ste20p complex to the effector Ste11p to modulate signal transduction	-3.51741	505	-3.51741	1348	0.0819672	1775	-3.50769	0	-1270	0	NA
YCL033C	Hypothetical protein	-3.64101	3628	-3.6408	3870	0.666667	3235	-3.61958	0	393	0	NA
YCL034W	Protein of unknown function; binds Las17p, which is a homolog of human Wiskott-Aldrich Syndrome protein involved in actin patch assembly and actin polymerization	-3.56188	1097	-3.56192	1860	0.167431	2028	-3.54369	0	-931	0	NA
YCL035C	Hydroperoxide and superoxide-radical responsive heat-stable glutathione-dependent disulfide oxidoreductase with active site cysteine pair; protects cells from oxidative damage	-3.47026	185	-3.47024	1037	0.0286396	1463	-3.47287	0	-1278	0	NA
YCL036W	Protein of unknown function, identified as a high-copy suppressor of a dbp5 mutation	-3.47448	208	-3.47435	1061	0.0241546	1395	-3.47287	0	-1187	0	NA
YCL037C	Cytoplasmic RNA-binding protein that associates with translating ribosomes; involved in heme regulation of Hap1p as a component of the HMC complex, also involved in the organization of actin filaments; contains a La motif	-10	5135	-20	5339	2	5339	-10	0	-204	0	NA
YCL038C	Protein required for the breakdown of autophagic vesicles in the vacuole during autophagy, putative integral membrane protein that localizes to vacuolar membranes and punctate structures attached to the vacuole	-3.55276	939	-4.26472	5290	0	1	-2.94255	0	938	117	M14_M42_M53
YCL039W	Protein of unknown function, involved in proteasome-dependent catabolite inactivation of fructose-1,6-bisphosphatase; contains six WD40 repeats; computational analysis suggests that Gid7p and Moh1p have similar functions	-3.56565	1163	-3.56565	1926	0.156177	1828	-3.54369	0	-665	0	NA
YCL040W	Glucokinase, catalyzes the phosphorylation of glucose at C6 in the first irreversible step of glucose metabolism; one of three glucose phosphorylating enzymes; expression regulated by non-fermentable carbon sources	-3.66129	4535	-3.66106	4586	1	4286	-3.65967	0	249	0	NA
YCL041C	NA	-3.51501	478	-3.51491	1319	0.0747664	1627	-3.50769	0	-1149	0	NA
YCL042W	Hypothetical protein	-3.5574	1026	-3.55745	1800	0.156627	1834	-3.54369	0	-808	0	NA
YCL043C	Protein disulfide isomerase, multifunctional protein resident in the endoplasmic reticulum lumen, essential for the formation of disulfide bonds in secretory and cell-surface proteins, unscrambles non-native disulfide bonds	-3.44009	103	-3.43992	958	0.00938967	1110	-3.43916	0	-1007	0	NA
YCL044C	Hypothetical protein	-3.60977	2221	-3.60955	2757	0.65942	3038	-3.61958	0	-817	0	NA
YCL045C	Hypothetical protein	-10	5135	-20	5339	2	5339	-10	0	-204	0	NA
YCL046W	NA	-3.63323	3258	-3.6332	3589	0.670673	3492	-3.61958	0	-234	0	NA
YCL047C	Hypothetical protein	-3.60521	2090	-3.60527	2678	0.672209	3582	-3.61958	0	-1492	0	NA
YCL048W	Protein of unknown function, redundant with Sps2p for the organization of the beta-glucan layer of the spore wall	-3.38303	28	7.63916	158	0.002	420	5.77345	1	-392	193	M3_M30_M51
YCL049C	Hypothetical protein	-3.58967	1663	7.45018	175	0.002	420	-6.16392	0	1243	193	M3_M30_M51
YCL050C	Diadenosine 5',5''-P1,P4-tetraphosphate phosphorylase I (AP4A phosphorylase), involved in catabolism of bis(5'-nucleosidyl) tetraphosphates; has similarity to Apa2p	-3.4242	63	-3.25351	782	0	1	-2.84214	1	62	27	M33
YCL051W	Protein involved in control of cell wall structure and stress response; inhibits Cbk1p protein kinase activity; overproduction confers resistance to cell-wall degrading enzymes	-3.49909	338	-3.49899	1187	0.070922	1573	-3.50769	0	-1235	0	NA
YCL052C	Essential component of glycosylphosphatidylinositol-mannosyltransferase I, required for the autocatalytic post-translational processing of the protease B precursor Prb1p, localizes to ER in lumenal orientation; homolog of mammalian PIG-X	-3.62072	2582	-3.62052	3035	0.670588	3466	-3.61958	0	-884	0	NA
YCL054W	AdoMet-dependent methyltransferase involved in rRNA processing and 60S ribosomal subunit maturation; methylates G2922 in the putative tRNA docking site of the large subunit rRNA and in the absence of snR52, U2921; suppressor of PAB1 mutants	-3.6188	2508	-3.61776	2965	0.006	838	-4.24758	0	1670	127	M6_M16
YCL055W	Transcription factor required for induction of KAR3 and CIK1 during mating, also required during meiosis; exists in two forms, a slower-migrating form more abundant during vegetative growth and a faster-migrating form induced by pheromone	-3.6352	3337	-3.63519	3650	0.681395	4162	-3.61958	0	-825	0	NA
YCL056C	Protein of unknown function; green fluorescent protein (GFP)-fusion protein localizes to the cytoplasm in a punctate pattern	-3.48176	241	-3.48158	1089	0.0217391	1362	-3.47287	0	-1121	0	NA
YCL057W	Zinc metalloendopeptidase, found in the cytoplasm and intermembrane space of mitochondria; with Cym1p, involved in degradation of mitochondrial proteins and of presequence peptides cleaved from imported proteins	-3.62766	2888	-2.76867	602	0.006	838	-4.05163	0	2050	59	M15
YCL058C	NA	-3.56198	1100	-3.56192	1860	0.162353	1899	-3.54369	0	-799	0	NA
YCL059C	Essential nucleolar protein required for the synthesis of 18S rRNA and for the assembly of 40S ribosomal subunit	-3.55248	932	-3.55227	1714	0.156177	1828	-3.54369	0	-896	0	NA
YCL061C	S-phase checkpoint protein found at replication forks, required for DNA replication; also required for Rad53p activation during DNA replication stress, where it forms a replication-pausing complex with Tof1p and is phosphorylated by Mec1p; protein involved in replication checkpoint	-3.6617	4560	-3.66147	4609	1	4286	-3.65967	0	274	0	NA
YCL063W	Protein involved in vacuole inheritance; acts as a vacuole-specific receptor for myosin Myo2p	-3.61718	2461	8.17688	72	0.028	1442	-3.0764	0	1019	221	M3_M16
YCL064C	Catabolic L-serine (L-threonine) deaminase, catalyzes the degradation of both L-serine and L-threonine; required to use serine or threonine as the sole nitrogen source, transcriptionally induced by serine and threonine	-3.64104	3631	8.28981	64	0.002	420	-6.16392	0	3211	221	M3_M16
YCL065W	NA	-3.49569	314	-3.49549	1164	0.0744186	1623	-3.50769	0	-1309	0	NA
YCL066W	Silenced copy of ALPHA1 at HML, encoding a transcriptional coactivator involved in the regulation of mating-type alpha-specific gene expression	-3.63276	3202	-3.6328	3536	0.678744	4026	-3.61958	0	-824	0	NA
YCL067C	Silenced copy of ALPHA2 at HML; homeobox-domain protein that associates with Mcm1p in haploid cells to repress a-specific gene expression and interacts with a1p in diploid cells to repress haploid-specific gene expression	-3.66201	4577	-3.66188	4634	1	4286	-3.65967	0	291	0	NA
YCL068C	Hypothetical protein	-3.58644	1587	-3.58642	2268	0.309859	2264	-3.58095	0	-677	0	NA
YCL069W	Permease of basic amino acids in the vacuolar membrane	-3.51011	428	-3.50993	1272	0.0692841	1555	-3.50769	0	-1127	0	NA
YCL073C	Protein of unconfirmed function; displays a topology characteristic of the Major Facilitators Superfamily of membrane proteins; coding sequence 98% identical to that of YKR106W	-3.58747	1612	-3.58756	2289	0.336609	2856	-3.58095	0	-1244	0	NA
YCL074W	Psuedogene: encodes fragment of Ty Pol protein	-3.63712	3420	-3.63719	3724	0.664414	3182	-3.61958	0	238	0	NA
YCL075W	Psuedogene: encodes fragment of Ty Pol protein	-3.63528	3344	-3.63519	3650	0.672941	3641	-3.61958	0	-297	0	NA
YCL076W	NA	-3.61371	2335	-3.61384	2853	0.677966	3984	-3.61958	0	-1649	0	NA
YCR001W	NA	-3.51354	464	-3.51349	1302	0.0813397	1771	-3.50769	0	-1307	0	NA
YCR002C	Component of the septin ring of the mother-bud neck that is required for cytokinesis; septins recruit proteins to the neck and can act as a barrier to diffusion at the membrane, and they comprise the 10nm filaments seen with EM	-3.66476	4729	-3.66475	4753	1	4286	-3.65967	0	443	0	NA
YCR003W	Mitochondrial ribosomal protein of the large subunit	-3.53525	690	-3.53506	1503	0.165829	1987	-3.54369	0	-1297	0	NA
YCR004C	Protein of unknown function, has sequence and structural similarity to flavodoxins; green fluorescent protein (GFP)-fusion protein localizes to the cytoplasm in a punctate pattern	-3.66685	4962	-3.29303	802	0.01	1130	-3.65967	0	3832	29	M71
YCR005C	Citrate synthase, catalyzes the condensation of acetyl coenzyme A and oxaloacetate to form citrate, peroxisomal isozyme involved in glyoxylate cycle; expression is controlled by Rtg1p and Rtg2p transcription factors	-3.6014	1974	-3.60139	2577	0.326389	2564	-3.58095	0	-590	0	NA
YCR006C	NA	-3.55523	987	-3.55523	1763	0.178571	2236	-3.54369	0	-1249	0	NA
YCR007C	Putative integral membrane protein, member of DUP240 gene family	-3.55957	1060	-3.55968	1831	0.169903	2099	-3.54369	0	-1039	0	NA
YCR008W	Ser/Thr protein kinase involved in salt tolerance; funtions in regulation of Trk1p-Trk2p potassium transporter; partially redundant with Hal5p; has similarity to Npr1p	-3.63214	3148	-3.632	3474	0.679518	4069	-3.61958	0	-921	0	NA
YCR009C	Amphiphysin-like lipid raft protein; subunit of a complex (Rvs161p-Rvs167p) that regulates polarization of the actin cytoskeleton, endocytosis, cell polarity, cell fusion and viability following starvation or osmotic stress	-3.66379	4670	-3.66393	4717	1	4286	-3.65967	0	384	0	NA
YCR010C	Acetate transporter required for normal sporulation	-10	5135	5.98058	237	0	1	-6.81154	1	5134	173	M4_M25_M61
YCR011C	Putative ATP-dependent permease of the ABC transporter family of proteins	-3.62084	2585	-3.3786	860	0.014	1244	-3.93899	1	1341	51	M51_M61
YCR012W	3-phosphoglycerate kinase, catalyzes transfer of high-energy phosphoryl groups from the acyl phosphate of 1,3-bisphosphoglycerate to ADP to produce ATP; key enzyme in glycolysis and gluconeogenesis	-3.64365	3823	-3.40239	888	0	1	-4.58527	1	3822	51	M51_M61
YCR013C	NA	-3.66558	4800	-3.66558	4808	1	4286	-3.65967	0	514	0	NA
YCR014C	DNA polymerase IV, undergoes pair-wise interactions with Dnl4p-Lif1p and Rad27p to mediate repair of DNA double-strand breaks by non-homologous end joining (NHEJ); homologous to mammalian DNA polymerase beta	-3.62885	2950	-3.62882	3332	0.65493	2969	-3.61958	0	-19	0	NA
YCR015C	Hypothetical protein	-10	5135	13.8155	1	0.002	420	-3.83736	0	4715	264	M3_M9
YCR016W	Hypothetical protein	-3.57903	1436	13.8155	1	0.016	1285	3.0764	0	151	264	M3_M9
YCR017C	Putative sensor/transporter protein involved in cell wall biogenesis; contains 14-16 transmembrane segments and several putative glycosylation and phosphorylation sites; null mutation is synthetically lethal with pkc1 deletion	-3.57809	1414	-4.2618	5288	0	1	9.21044	0	1413	81	M14
YCR018C	Protein involved in the processing of pre-rRNA to mature rRNA; contains a C2/C2 zinc finger motif; srd1 mutation suppresses defects caused by the rrp1-1 mutation	-3.64051	3594	-3.64039	3847	0.66988	3440	-3.61958	0	154	0	NA
YCR019W	Protein necessary for structural stability of L-A double-stranded RNA-containing particles	-10	5135	-20	5339	2	5339	-10	0	-204	0	NA
YCR020C	Protein required for respiratory growth and stability of the mitochondrial genome	-3.40675	47	-3.40656	895	0	1	-3.40648	0	46	0	NA
YCR020C-A	Non-catalytic subunit of N-terminal acetyltransferase of the NatC type; required for replication of dsRNA virus; member of the Sm protein family	-3.60786	2163	-3.60799	2731	0.680952	4137	-3.61958	0	-1974	0	NA
YCR021C	Hydrophobic plasma membrane localized, stress-responsive protein that negatively regulates the H(+)-ATPase Pma1p; induced by heat shock, ethanol treatment, weak organic acid, glucose limitation, and entry into stationary phase	-3.55881	1043	-2.627	579	0.004	671	-2.48263	1	372	107	M16_M33_M37
YCR022C	NA	-3.56916	1224	-3.56902	1971	0.301932	2244	-3.58095	0	-1020	0	NA
YCR023C	Hypothetical protein	-3.63806	3455	-3.63799	3746	0.67619	3875	-3.61958	0	-420	0	NA
YCR024C	Mitochondrial asparaginyl-tRNA synthetase	-3.66409	4684	-3.66393	4717	1	4286	-3.65967	0	398	0	NA
YCR024C-A	Small single-membrane span proteolipid that functions as a regulatory subunit of the plasma membrane H(+)-ATPase Pma1p, forms unique helix and positively charged cytoplasmic domain that is able to specifically segregate phosphatidylserines	-3.66368	4665	-3.66352	4692	1	4286	-3.65967	0	379	0	NA
YCR025C	NA	-3.64045	3591	-3.64039	3847	0.65942	3038	-3.61958	0	553	0	NA
YCR026C	Hypothetical protein	-3.59476	1789	-3.59484	2426	0.342857	2919	-3.58095	0	-1130	0	NA
YCR027C	Putative Rheb-related GTPase involved in regulating canavanine resistance and arginine uptake; member of the Ras superfamily of G-proteins	-10	5135	-20	5339	2	5339	-10	0	-204	0	NA
YCR028C	Plasma membrane H+-pantothenate symporter; confers sensitivity to the antifungal agent fenpropimorph	-10	5135	-20	5339	2	5339	-10	0	-204	0	NA
YCR030C	Protein with a potential role in actin cytoskeletal organization; overexpression suppresses a pfy1 (profilin) null mutation	-3.66644	4898	-3.6664	4888	1	4286	-3.65967	0	612	0	NA
YCR031C	Ribosomal protein 59 of the small subunit, required for ribosome assembly and 20S pre-rRNA processing; mutations confer cryptopleurine resistance; nearly identical to Rps14Bp and similar to E. coli S11 and rat S14 ribosomal proteins	-3.55242	928	4.88251	380	0.012	1199	-5.09355	0	-271	138	M2_M71
YCR032W	Protein homologous to human Chediak-Higashi syndrome protein and murine beige gene, which are implicated in disease syndromes due to defective lysosomal trafficking	-3.473	201	4.97209	378	0.002	420	-5.2736	0	-219	138	M2_M71
YCR033W	Subunit of the Set3C deacetylase complex; putative DNA-binding protein	-3.60169	1987	-3.60178	2589	0.327103	2589	-3.58095	0	-602	0	NA
YCR034W	Fatty acid elongase, involved in sphingolipid biosynthesis; acts on fatty acids of up to 24 carbons in length; mutations have regulatory effects on 1,3-beta-glucan synthase, vacuolar ATPase, and the secretory pathway	-3.51181	442	-3.51171	1284	0.0774818	1697	-3.50769	0	-1255	0	NA
YCR035C	Protein involved in rRNA processing; component of the exosome 3->5 exonuclease complex with Rrp41p, Rrp42p, Rrp4p and Dis3p; required for efficient maturation of 5.8S, 18S and 25S rRNA	-3.47371	205	-3.47366	1059	0.0252874	1402	-3.47287	0	-1197	0	NA
YCR036W	Putative ribokinase	-3.63688	3405	-3.63679	3709	0.675991	3856	-3.61958	0	-451	0	NA
YCR037C	Low-affinity inorganic phosphate (Pi) transporter, involved in activation of PHO pathway; expression is independent of Pi concentration and Pho4p activity; contains 12 membrane-spanning segments	-10	5135	-20	5339	2	5339	-10	0	-204	0	NA
YCR038C	GTP/GDP exchange factor for Rsr1p (Bud1p) required for both axial and bipolar budding patterns; mutants exhibit random budding in all cell types	-3.57366	1319	-3.57353	2044	0.326034	2538	-3.58095	0	-1219	0	NA
YCR039C	Homeobox-domain protein that, with Mcm1p, represses a-specific genes in haploids; acts with A1p to repress transcription of haploid-specific genes in diploids; one of two genes encoded by the MATalpha mating type cassette	-3.65378	4233	-3.65372	4368	1	4286	-3.65967	0	-53	0	NA
YCR040W	Transcriptional co-activator involved in regulation of mating-type-specific gene expression; targets the transcription factor Mcm1p to the promoters of alpha-specific genes; one of two genes encoded by the MATalpha mating type cassette	-3.66414	4688	-3.66393	4717	1	4286	-3.65967	0	402	0	NA
YCR041W	NA	-3.51665	498	-3.51669	1341	0.0751174	1632	-3.50769	0	-1134	0	NA
YCR042C	TFIID subunit (150 kDa), involved in RNA polymerase II transcription initiation	-3.62591	2803	-3.62605	3217	0.663529	3133	-3.61958	0	-330	0	NA
YCR043C	Hypothetical protein	-3.61593	2418	-3.6158	2909	0.673031	3654	-3.61958	0	-1236	0	NA
YCR044C	Vacuolar membrane protein that seems to be involved in Mn2+ homeostasis; mutant is dependent on activation of the unfolded protein response pathway for viability	-3.64255	3732	-3.6424	3951	0.683698	4229	-3.61958	0	-497	0	NA
YCR045C	Hypothetical protein	-3.59057	1686	-3.59062	2344	0.326241	2552	-3.58095	0	-866	0	NA
YCR046C	Mitochondrial ribosomal protein of the small subunit, required for respiration and for maintenance of the mitochondrial genome	-3.66495	4743	-3.66475	4753	1	4286	-3.65967	0	457	0	NA
YCR047C	Protein involved in bud-site selection; diploid mutants display a random budding pattern instead of the wild-type bipolar pattern	-10	5135	-20	5339	2	5339	-10	0	-204	0	NA
YCR048W	Acyl-CoA:sterol acyltransferase, isozyme of Are2p; endoplasmic reticulum enzyme that contributes the major sterol esterification activity in the absence of oxygen	-3.56401	1132	-3.56415	1896	0.159705	1859	-3.54369	0	-727	0	NA
YCR049C	NA	-3.61053	2241	-3.61033	2774	0.662708	3108	-3.61958	0	-867	0	NA
YCR050C	NA	-3.64076	3611	-3.6408	3870	0.672289	3598	-3.61958	0	13	0	NA
YCR051W	Hypothetical protein	-3.62795	2901	-3.62803	3297	0.682648	4204	-3.61958	0	-1303	0	NA
YCR052W	One of 15 subunits of the 'Remodel the Structure of Chromatin' (RSC) complex; essential for mitotic growth; homolog of SWI/SNF subunit Swp73p	-3.55945	1058	-3.55931	1824	0.169082	2076	-3.54369	0	-1018	0	NA
YCR053W	Threonine synthase, conserved protein that catalyzes formation of threonine from 0-phosphohomoserine; expression is regulated by the GCN4-mediated general amino acid control pathway	-3.66709	5007	-3.66722	4982	1	4286	-3.65967	0	721	0	NA
YCR054C	Essential protein of unknown function	-3.56344	1120	-3.56341	1883	0.16152	1883	-3.54369	0	-763	0	NA
YCR057C	Conserved 90S pre-ribosomal component essential for proper endonucleolytic cleavage of the 35 S rRNA precursor at A0, A1, and A2 sites; contains eight WD-repeats; PWP2 deletion leads to defects in cell cycle and bud morphogenesis	-3.58882	1643	-3.58871	2312	0.308585	2258	-3.58095	0	-615	0	NA
YCR059C	Protein that inhibits activation of Gcn2p, an eIF2 alpha subunit protein kinase, by competing for Gcn1p binding, thus impacting gene expression in response to starvation; has sequence and functional similarity to the mouse IMPACT gene	-10	5135	-20	5339	2	5339	-10	0	-204	0	NA
YCR060W	HSP90 cofactor; interacts with Hsp82p, Pih1p, Rvb1 and Rvb2, contains a single TPR domain with at least two TPR motifs	-10	5135	-20	5339	2	5339	-10	0	-204	0	NA
YCR061W	Protein of unknown function; green fluorescent protein (GFP)-fusion protein localizes to the cytoplasm in a punctate pattern	-3.63172	3111	6.0253	223	0.02	1337	-3.17566	0	1774	143	M4_M38
YCR063W	Protein involved in bud-site selection; diploid mutants display a random budding pattern instead of the wild-type bipolar pattern	-3.61668	2439	-3.61659	2930	0.657277	3002	-3.61958	0	-563	0	NA
YCR064C	NA	-10	5135	-20	5339	2	5339	-10	0	-204	0	NA
YCR065W	Forkhead transcription factor involved in cell cycle specific transcription of SPC110, encoding a spindle pole body (SPB) calmodulin binding protein; dosage-dependent suppressor of calmodulin mutants with specific defects in SPB assembly	-3.60558	2108	-3.95595	5165	0	1	-5.2736	0	2107	89	M11_M12_M18
YCR066W	Protein involved in postreplication repair; binds single-stranded DNA and has single-stranded DNA dependent ATPase activity; forms heterodimer with Rad6p; contains RING-finger motif	-3.55796	1032	-3.55783	1804	0.176329	2223	-3.54369	0	-1191	0	NA
YCR067C	Integral endoplasmic reticulum membrane protein, functions as a positive regulator of Sar1p probably through inhibition of GTPase activation by Sec23p; binds Sec16p, participates in vesicle formation, similar to Sec12p	-10	5135	-20	5339	2	5339	-10	0	-204	0	NA
YCR068W	Lipase, required for intravacuolar lysis of autophagic bodies; located in the endoplasmic reticulum membrane and targeted to intravacuolar vesicles during autophagy via the multivesicular body (MVB) pathway	-10	5135	-20	5339	2	5339	-10	0	-204	0	NA
YCR069W	Peptidyl-prolyl cis-trans isomerase (cyclophilin), catalyzes the cis-trans isomerization of peptide bonds N-terminal to proline residues; has a potential role in the secretory pathway	-3.65198	4181	-3.6521	4330	1	4286	-3.65967	0	-105	0	NA
YCR071C	Mitochondrial ribosomal protein of the small subunit	-3.50166	351	-3.5018	1204	0.0751174	1632	-3.50769	0	-1281	0	NA
YCR072C	Protein required for cell viability	-3.63311	3254	-3.6332	3589	0.675926	3851	-3.61958	0	-597	0	NA
YCR073C	MAP kinase kinase kinase of the HOG1 mitogen-activated signaling pathway; functionally redundant with, and homologous to, Ssk2p; interacts with and is activated by Ssk1p; phosphorylates Pbs2p	-10	5135	-20	5339	2	5339	-10	0	-204	0	NA
YCR073W-A	Protein with a possible role in tRNA export; shows similarity to 6-phosphogluconolactonase non-catalytic domains but does not exhibit this enzymatic activity; homologous to Sol1p, Sol3p, and Sol4p	-10	5135	-20	5339	2	5339	-10	0	-204	0	NA
YCR075C	Protein with similarity to human cystinosin, which is a H(+)-driven transporter involved in L-cystine export from lysosomes and implicated in the disease cystinosis; contains seven transmembrane domains	-3.51601	489	-3.51598	1330	0.0731132	1605	-3.50769	0	-1116	0	NA
YCR076C	Hypothetical protein	-3.55667	1013	-3.55671	1785	0.155718	1823	-3.54369	0	-810	0	NA
YCR077C	Topoisomerase II-associated deadenylation-dependent mRNA-decapping factor; also required for faithful chromosome transmission, maintenance of rDNA locus stability, and protection of mRNA 3'-UTRs from trimming; functionally linked to Pab1p	-3.63409	3297	-3.63399	3620	0.665094	3194	-3.61958	0	103	0	NA
YCR079W	Hypothetical protein	-3.60767	2156	-3.6076	2722	0.681055	4141	-3.61958	0	-1985	0	NA
YCR081W	Subunit of the RNA polymerase II mediator complex; associates with core polymerase subunits to form the RNA polymerase II holoenzyme; essential for transcriptional regulation; involved in glucose repression	-3.38564	31	-3.38552	869	0	1	-3.37477	0	30	0	NA
YCR082W	Protein of unknown function, proposed to be a Ada Histone acetyltransferase complex component; GFP tagged protein is localized to the cytoplasm and nucleus	-10	5135	-20	5339	2	5339	-10	0	-204	0	NA
YCR083W	Mitochondrial thioredoxin, highly conserved oxidoreductase required to maintain the redox homeostasis of the cell, forms the mitochondrial thioredoxin system with Trr2p, redox state is maintained by both Trr2p and Glr1p	-3.64167	3670	-3.6416	3913	0.671569	3555	-3.61958	0	115	0	NA
YCR084C	General repressor of transcription, forms complex with Cyc8p, involved in the establishment of repressive chromatin structure through interactions with histones H3 and H4, appears to enhance expression of some genes	-3.66452	4713	-3.23305	758	0.004	671	-4.48985	0	4042	72	M16
YCR085W	NA	-10	5135	-20	5339	2	5339	-10	0	-204	0	NA
YCR086W	Protein that forms a complex with Lrs4p, located in the nucleolus; Lrs4p-Csm1p heterodimer binds to Mam1p at kinetochores during meiosis I to mediate accurate chromosome segregation, may be involved in premeiotic DNA replication	-3.57973	1450	-3.13439	690	0.008	993	-5.49286	0	457	72	M16
YCR087W	NA	-3.50753	400	-3.50745	1246	0.0754717	1640	-3.50769	0	-1240	0	NA
YCR088W	Actin-binding protein of the cortical actin cytoskeleton, important for activation of the Arp2/3 complex that plays a key role actin in cytoskeleton organization	-3.63412	3298	-3.63399	3620	0.669683	3401	-3.61958	0	-103	0	NA
YCR089W	Cell wall adhesin, expressed specifically during mating; may be involved in maintenance of cell wall integrity during mating	-3.56226	1102	-3.56229	1866	0.152019	1799	-3.54369	0	-697	0	NA
YCR090C	Hypothetical protein	-3.66435	4698	-3.72911	5114	0.008	993	-3.20196	0	3705	16	M42
YCR091W	Putative serine/threonine protein kinase, most similar to cyclic nucleotide-dependent protein kinase subfamily and the protein kinase C subfamily	-3.51031	431	-3.56527	1920	0	1	-3.79003	0	430	16	M42
YCR092C	Mismatch repair protein, forms dimers with Msh2p that mediate repair of insertion or deletion mutations and removal of nonhomologous DNA ends, contains a PCNA (Pol30p) binding motif required for genome stability	-3.61856	2499	-3.61855	2978	0.665871	3213	-3.61958	0	-714	0	NA
YCR093W	Component of the CCR4-NOT complex, which has multiple roles in regulating mRNA levels including regulation of transcription and destabilizing mRNAs by deadenylation; basal transcription factor	-3.61281	2307	-3.61267	2828	0.670673	3492	-3.61958	0	-1185	0	NA
YCR094W	Endosomal protein that regulates cell polarity; similar to Ynr048wp and Lem3p	-3.59864	1889	-3.59869	2507	0.326877	2572	-3.58095	0	-683	0	NA
YCR095C	Cytoplasmic protein required for replication of Brome mosaic virus in S. cerevisiae, which is a model system for studying replication of positive-strand RNA viruses in their natural hosts	-3.6091	2194	-3.60916	2751	0.670702	3505	-3.61958	0	-1311	0	NA
YCR096C	Silenced copy of a2 at HMR; similarity to Alpha2p; required along with a1p for inhibiting expression of the HO endonuclease in a/alpha HO/HO diploid cells with an active mating-type interconversion system	-3.4742	206	-3.47401	1060	0.0238663	1383	-3.47287	0	-1177	0	NA
YCR097W	Silenced copy of a1 at HMR; homeobox corepressor that interacts with Alpha2p to repress haploid-specific gene transcription in diploid cells	-3.61019	2232	-3.61033	2774	0.669048	3371	-3.61958	0	-1139	0	NA
YCR097W-A	NA	-3.63246	3176	-3.6324	3512	0.668224	3322	-3.61958	0	-146	0	NA
YCR098C	Plasma membrane permease, mediates uptake of glycerophosphoinositol and glycerophosphocholine as sources of the nutrients inositol and phosphate; expression and transport rate are regulated by phosphate and inositol availability	-3.56357	1125	-3.56341	1883	0.166667	2006	-3.54369	0	-881	0	NA
YCR099C	Hypothetical protein	-3.61869	2503	-3.61855	2978	0.682243	4192	-3.61958	0	-1689	0	NA
YCR100C	Hypothetical protein	-10	5135	-20	5339	2	5339	-10	0	-204	0	NA
YCR101C	Hypothetical protein	-3.37433	23	-3.37422	855	0	1	-3.37477	0	22	0	NA
YCR102C	Hypothetical protein	-3.59276	1740	-3.59292	2394	0.326139	2542	-3.58095	0	-802	0	NA
YCR104W	Part of 23-member seripauperin multigene family encoded mainly in subtelomeric regions, active during alcoholic fermentation, regulated by anaerobiosis, negatively regulated by oxygen, repressed by heme	-3.52875	617	-3.52854	1441	0.0752427	1637	-3.50769	0	-1020	0	NA
YCR105W	NADPH-dependent cinnamyl alcohol dehydrogenase family member with broad substrate specificity; may be involved in fusel alcohol synthesis	-3.66284	4616	-3.6627	4664	1	4286	-3.65967	0	330	0	NA
YCR106W	Zinc cluster protein involved in conferring resistance to cycloheximide	-3.6105	2240	-3.61033	2774	0.681373	4161	-3.61958	0	-1921	0	NA
YCR107W	Putative aryl-alcohol dehydrogenase with similarity to P. chrysosporium aryl-alcohol dehydrogenase; mutational analysis has not yet revealed a physiological role	-3.63268	3192	-3.6328	3536	0.678322	3998	-3.61958	0	-806	0	NA
YDL001W	Cytoplasmic protein required for sporulation	-10	5135	-20	5339	2	5339	-10	0	-204	0	NA
YDL002C	Protein related to mammalian high mobility group proteins; likely component of the INO80 complex, which is an ATP-dependent chromatin-remodeling complex	-10	5135	-20	5339	2	5339	-10	0	-204	0	NA
YDL003W	Essential protein required for sister chromatid cohesion in mitosis and meiosis; subunit of the cohesin complex; expression is cell cycle regulated and peaks in S phase	-3.61595	2419	-3.54418	1610	0	1	-2.28848	0	2418	39	M11
YDL004W	Delta subunit of the central stalk of mitochondrial F1F0 ATP synthase, which is a large, evolutionarily conserved enzyme complex required for ATP synthesis	-3.6662	4883	-3.66599	4844	1	4286	-3.65967	0	597	0	NA
YDL005C	Subunit of the RNA polymerase II mediator complex; associates with core polymerase subunits to form the RNA polymerase II holoenzyme; essential for transcriptional regulation	-3.665	4747	-3.66475	4753	1	4286	-3.65967	0	461	0	NA
YDL006W	Type 2C protein phosphatase (PP2C); inactivates the osmosensing MAPK cascade by dephosphorylating Hog1p; mutation delays mitochondrial inheritance; deletion reveals defects in precursor tRNA splicing, sporulation and cell separation	-10	5135	-20	5339	2	5339	-10	0	-204	0	NA
YDL007W	One of six ATPases of the 19S regulatory particle of the 26S proteasome involved in the degradation of ubiquitinated substrates; required for normal peptide hydrolysis by the core 20S particle	-3.61376	2336	-3.61384	2853	0.669856	3437	-3.61958	0	-1101	0	NA
YDL008W	Catalytic core subunit of the Anaphase-Promoting Complex/Cyclosome (APC/C), which is a ubiquitin-protein ligase required for degradation of anaphase inhibitors, including mitotic cyclins, during the metaphase/anaphase transition	-3.57676	1383	-3.57655	2103	0.334917	2806	-3.58095	0	-1423	0	NA
YDL009C	NA	-3.65887	4412	-3.65902	4506	1	4286	-3.65967	0	126	0	NA
YDL010W	Hypothetical protein	-3.66737	5130	-3.66722	4982	1	4286	-3.65967	0	844	0	NA
YDL011C	NA	-3.50843	411	-3.50851	1259	0.0793269	1745	-3.50769	0	-1334	0	NA
YDL012C	Plasma membrane protein of unknown function	-3.66737	5127	-3.66722	4982	1	4286	-3.65967	0	841	0	NA
YDL013W	Ring finger protein involved in the DNA damage response with possible recombination role; genetically identified by synthetic lethality with SGS1 (DNA helicase) and TOP3 (DNA topoisomerase); sporulation role; interacts with Slx8p and Lin1p	-3.44362	112	-3.44358	965	0.00950119	1118	-3.43916	0	-1006	0	NA
YDL014W	Nucleolar protein, component of the small subunit processome complex, which is required for processing of pre-18S rRNA; has similarity to mammalian fibrillarin	-3.62421	2711	-3.47229	1046	0.006	838	-2.78595	0	1873	48	M10
YDL015C	Enoyl reductase that catalyzes the last step in each cycle of very long chain fatty acid elongation, localizes to the ER, highly enriched in a structure marking nuclear-vacuolar junctions, coimmunoprecipitates with elongases Fen1p and Sur4p	-3.65672	4330	-3.50922	1265	0.006	838	-3.43916	0	3492	48	M10
YDL016C	NA	-3.59129	1706	-3.59138	2362	0.312941	2279	-3.58095	0	-573	0	NA
YDL017W	DDK (Dbf4-dependent kinase) catalytic subunit required for firing origins and replication fork progression in mitosis through phosphorylation of Mcm2-7p complexes and Cdc45p; kinase activity correlates with cyclical DBF4 expression	-3.62132	2599	-3.6213	3054	0.665871	3213	-3.61958	0	-614	0	NA
YDL018C	Protein with similarity to Emp24p and Erv25p, member of the p24 family involved in ER to Golgi transport	-3.66596	4852	-3.66599	4844	1	4286	-3.65967	0	566	0	NA
YDL019C	Member of an oxysterol-binding protein family with seven members in S. cerevisiae; family members have overlapping, redundant functions in sterol metabolism and collectively perform a function essential for viability	-3.66736	5114	-3.66722	4982	1	4286	-3.65967	0	828	0	NA
YDL020C	Transcription factor that stimulates expression of proteasome genes; Rpn4p levels are in turn regulated by the 26S proteasome in a negative feedback control mechanism; RPN4 is transcriptionally regulated by various stress responses	-3.55493	978	-3.55486	1754	0.166667	2006	-3.54369	1	-1028	0	NA
YDL021W	Homolog of Gpm1p phosphoglycerate mutase which converts 3-phosphoglycerate to 2-phosphoglycerate in glycolysis; may be non-functional derivative of a gene duplication event	-3.5548	975	-3.55486	1754	0.164216	1932	-3.54369	0	-957	0	NA
YDL022W	NAD-dependent glycerol-3-phosphate dehydrogenase, key enzyme of glycerol synthesis, essential for growth under osmotic stress; expression regulated by high-osmolarity glycerol response pathway; homolog of Gpd2p	-3.58024	1459	-3.58033	2166	0.324582	2493	-3.58095	0	-1034	0	NA
YDL023C	NA	-3.6483	4083	-3.64845	4251	1	4286	-3.65967	0	-203	0	NA
YDL024C	Protein of unknown function, involved in invasive and pseudohyphal growth	-3.64105	3635	-3.6412	3893	0.673077	3661	-3.61958	0	-26	0	NA
YDL025C	Protein of unknown function, potentially phosphorylated by Cdc28p	-3.63332	3264	-3.6332	3589	0.677494	3958	-3.61958	0	-694	0	NA
YDL026W	NA	-3.56779	1192	-3.56789	1953	0.331002	2711	-3.58095	0	-1519	0	NA
YDL027C	Hypothetical protein	-3.66725	5060	-3.66722	4982	1	4286	-3.65967	0	774	0	NA
YDL028C	Dual-specificity kinase required for spindle pole body (SPB) duplication and spindle checkpoint function; substrates include SPB proteins Spc42p, Spc110p, and Spc98p, mitotic exit network protein Mob1p, and checkpoint protein Mad1p	-3.58595	1578	-3.97733	5173	0	1	-2.68128	0	1577	37	M21
YDL029W	Essential component of the Arp2/3 complex, which is a highly conserved actin nucleation center required for the motility and integrity of actin patches; involved in endocytosis and membrane growth and polarity	-3.6066	2135	-3.60643	2703	0.670702	3505	-3.61958	0	-1370	0	NA
YDL030W	Subunit of the SF3a splicing factor complex, required for spliceosome assembly; acts after the formation of the U1 snRNP-pre-mRNA complex	-3.66728	5070	-3.66722	4982	1	4286	-3.65967	0	784	0	NA
YDL031W	Putative ATP-dependent RNA helicase of the DEAD-box protein family, constituent of 66S pre-ribosomal particles; essential protein involved in ribosome biogenesis	-3.62261	2646	8.01306	94	0.008	993	-6.16392	0	1653	150	M3
YDL032W	NA	-3.50451	371	-3.50462	1220	0.0729927	1601	-3.50769	0	-1230	0	NA
YDL033C	tRNA-specific 2-thiouridylase, responsible for 2-thiolation of the wobble base of mitochondrial tRNAs; human ortholog is implicated in myoclonus epilepsy associated with ragged red fibers (MERRF)	-10	5135	7.68165	148	0	1	-6.16392	0	5134	150	M3
YDL034W	NA	-3.57183	1279	-3.57165	2015	0.336516	2850	-3.58095	0	-1571	0	NA
YDL035C	Plasma membrane G protein coupled receptor (GPCR) that interacts with the heterotrimeric G protein alpha subunit, Gpa2p, and with Plc1p; sensor that integrates nutritional signals with the modulation of cell fate via PKA and cAMP synthesis	-3.64871	4100	-3.64886	4266	1	4286	-3.65967	0	-186	0	NA
YDL036C	Hypothetical protein	-10	5135	-20	5339	2	5339	-10	0	-204	0	NA
YDL037C	Protein of unconfirmed function, similar to cell surface flocculin Muc1p; ORF exhibits genomic organization compatible with a translational readthrough-dependent mode of expression	-3.58276	1511	-3.58261	2202	0.334917	2806	-3.58095	1	-1295	0	NA
YDL038C	Hypothetical protein	-3.66727	5067	-3.66722	4982	1	4286	-3.65967	0	781	0	NA
YDL039C	Pheromone-regulated protein, predicted to have one transmembrane segment; promoter contains Gcn4p binding elements	-10	5135	-20	5339	2	5339	-10	0	-204	0	NA
YDL040C	Subunit of the N-terminal acetyltransferase NatA (Nat1p, Ard1p, Nat5p); N-terminally acetylates many proteins, which influences multiple processes such as the cell cycle, heat-shock resistance, mating, sporulation, and telomeric silencing	-3.63623	3384	-3.63639	3696	0.667476	3311	-3.61958	0	73	0	NA
YDL041W	NA	-3.63729	3426	-3.63719	3724	0.672897	3633	-3.61958	0	-207	0	NA
YDL042C	Conserved NAD+ dependent histone deacetylase of the Sirtuin family involved in regulation of lifespan; plays roles in silencing at HML, HMR, telomeres, and the rDNA locus; negatively regulates initiation of DNA replication	-3.64304	3771	-3.64281	3979	0.680653	4115	-3.61958	0	-344	0	NA
YDL043C	Subunit of the SF3a splicing factor complex, required for spliceosome assembly	-3.55622	1004	-3.55634	1780	0.171021	2126	-3.54369	0	-1122	0	NA
YDL044C	Mitochondrial matrix protein that interacts with an N-terminal region of mitochondrial RNA polymerase (Rpo41p) and couples RNA processing and translation to transcription	-3.54608	837	-3.54601	1637	0.169082	2076	-3.54369	0	-1239	0	NA
YDL045C	Flavin adenine dinucleotide (FAD) synthetase, performs the second step in synthesis of FAD from riboflavin	-3.66629	4888	-3.6664	4888	1	4286	-3.65967	0	602	0	NA
YDL046W	Putative homolog of human NPC2/He1, which is a cholesterol-binding protein whose deficiency causes Niemann-Pick type C2 disease involving retention of cholesterol in lysosomes	-3.5419	774	-3.54199	1588	0.160757	1876	-3.54369	0	-1102	0	NA
YDL047W	Type 2A-related serine-threonine phosphatase that functions in the G1/S transition of the mitotic cycle; cytoplasmic and nuclear protein that modulates functions mediated by Pkc1p including cell wall and actin cytoskeleton organization	-3.51797	509	-2.17192	538	0	1	0.847107	0	508	113	M25_M26_M34_M46_M47_M50_M54
YDL048C	Protein containing a Kruppel-type zinc-finger domain; has similarity to Stp1p, Stp2p, and Stp3p	-3.65311	4217	-2.33059	556	0.006	838	-5.49286	0	3379	113	M25_M26_M34_M46_M47_M50_M54
YDL049C	Protein with similarity to Kre9p, which is involved in cell wall beta 1,6-glucan synthesis; overproduction suppresses growth defects of a kre9 null mutant	-3.62104	2591	-3.62091	3046	0.664234	3153	-3.61958	0	-562	0	NA
YDL050C	NA	-3.63991	3554	-3.63999	3828	0.672289	3598	-3.61958	0	-44	0	NA
YDL051W	RNA binding protein required for maturation of tRNA and snRNA precursors; acts as a molecular chaperone for RNAs transcribed by polymerase III; homologous to human La (SS-B) autoantigen	-3.60699	2144	8.46344	57	0.028	1442	3.00745	0	702	207	M3_M7
YDL052C	1-acyl-sn-gylcerol-3-phosphate acyltransferase, catalyzes the acylation of lysophosphatidic acid to form phosphatidic acid, a key intermediate in lipid metabolism; located in lipid particles and endoplasmic reticulum	-3.667	4986	8.51201	55	0.016	1285	6.81154	0	3701	207	M3_M7
YDL053C	Pbp1p binding protein, interacts strongly with Pab1p-binding protein 1 (Pbp1p) in the yeast two-hybrid system	-3.61538	2390	-3.61541	2894	0.67217	3577	-3.61958	0	-1187	0	NA
YDL054C	Protein with similarity to mammalian monocarboxylate permeases, which are involved in transport of monocarboxylic acids across the plasma membrane; mutant is not deficient in monocarboxylate transport	-10	5135	-20	5339	2	5339	-10	0	-204	0	NA
YDL055C	GDP-mannose pyrophosphorylase (mannose-1-phosphate guanyltransferase), synthesizes GDP-mannose from GTP and mannose-1-phosphate in cell wall biosynthesis; required for normal cell wall structure	-3.43879	99	-3.43859	953	0.00950119	1118	-3.43916	0	-1019	0	NA
YDL056W	Transcription factor involved in regulation of cell cycle progression from G1 to S phase, forms a complex with Swi6p that binds to MluI cell cycle box regulatory element in promoters of DNA synthesis genes	-3.59553	1811	-3.59561	2448	0.32381	2471	-3.58095	0	-660	0	NA
YDL057W	Hypothetical protein	-3.44075	105	-3.44058	960	0.0116279	1192	-3.43916	0	-1087	0	NA
YDL058W	Essential protein involved in intracellular protein transport, coiled-coil protein necessary for transport from ER to Golgi; required for assembly of the ER-to-Golgi SNARE complex	-3.62595	2805	-3.62605	3217	0.653396	2960	-3.61958	0	-155	0	NA
YDL059C	Protein involved in the repair of double-strand breaks in DNA during vegetative growth via recombination and single-strand annealing; anneals complementary single-stranded DNA; homologous to Rad52p	-3.61399	2342	-3.61384	2853	0.676538	3899	-3.61958	0	-1557	0	NA
YDL060W	Protein required for processing of 20S pre-rRNA in the cytoplasm, associates with pre-40S ribosomal particles	-3.5989	1895	7.84641	119	0.002	420	6.81154	0	1475	150	M3
YDL061C	Protein component of the small (40S) ribosomal subunit; nearly identical to Rps29Ap and has similarity to rat S29 and E. coli S14 ribosomal proteins	-10	5135	7.72603	140	0.024	1384	-3.14999	0	3751	150	M3
YDL062W	NA	-3.64151	3658	-3.6416	3913	0.67907	4044	-3.61958	0	-386	0	NA
YDL063C	Hypothetical protein	-3.48006	234	-3.4802	1085	0.02657	1426	-3.47287	0	-1192	0	NA
YDL064W	SUMO-conjugating enzyme involved in the Smt3p conjugation pathway; nuclear protein required for S- and M-phase cyclin degradation and mitotic control; involved in proteolysis mediated by the anaphase-promoting complex cyclosome (APCC)	-3.66569	4811	-3.66558	4808	1	4286	-3.65967	0	525	0	NA
YDL065C	Chaperone and import receptor for newly-synthesized class I peroxisomal membrane proteins (PMPs), binds PMPs in the cytoplasm and delivers them to the peroxisome for subsequent insertion into the peroxisomal membrane	-3.63069	3051	-3.63081	3414	0.677033	3935	-3.61958	0	-884	0	NA
YDL066W	Mitochondrial NADP-specific isocitrate dehydrogenase, catalyzes the oxidation of isocitrate to alpha-ketoglutarate; not required for mitochondrial respiration and may function to divert alpha-ketoglutarate to biosynthetic processes	-3.66432	4695	-3.66434	4736	1	4286	-3.65967	0	409	0	NA
YDL067C	Subunit VIIa of cytochrome c oxidase, which is the terminal member of the mitochondrial inner membrane electron transport chain	-3.61525	2387	-3.61541	2894	0.665882	3220	-3.61958	0	-833	0	NA
YDL068W	NA	-10	5135	-20	5339	2	5339	-10	0	-204	0	NA
YDL069C	Mitochondrial translational activator of the COB mRNA; membrane protein that interacts with translating ribosomes, acts on the COB mRNA 5'-untranslated leader	-3.66129	4533	-3.66106	4586	1	4286	-3.65967	0	247	0	NA
YDL070W	Protein involved in transcription initiation at TATA-containing promoters; associates with the basal transcription factor TFIID; contains two bromodomains; corresponds to the C-terminal region of mammalian TAF1; redundant with Bdf1p	-3.66054	4491	5.21019	373	0.002	420	-4.80796	0	4071	235	M4_M11_M12_M15_M28
YDL071C	NA	-10	5135	-20	5339	2	5339	-10	0	-204	0	NA
YDL072C	Endoplasmic reticulum transmembrane protein, homolog of human BAP31 protein	-3.57362	1317	5.17561	374	0.002	420	4.40258	0	897	235	M4_M11_M12_M15_M28
YDL073W	Hypothetical protein	-3.60343	2036	-3.60333	2628	0.309227	2261	-3.58095	0	-225	0	NA
YDL074C	E3 ubiquitin ligase for Rad6p, required for the ubiquitination of histone H2B, recruitment of Rad6p to promoter chromatin and subsequent methylation of histone H3 (on L4 and L79), contains RING finger domain	-3.64416	3879	-3.64401	4068	1	4286	-3.65967	0	-407	0	NA
YDL075W	Protein component of the large (60S) ribosomal subunit, nearly identical to Rpl31Bp and has similarity to rat L31 ribosomal protein; associates with the karyopherin Sxm1p	-3.6672	5043	-3.66722	4982	1	4286	-3.65967	0	757	0	NA
YDL076C	Protein of unknown function, may be involved in chromatin silencing	-3.63853	3480	-3.63839	3763	0.674473	3746	-3.61958	0	-266	0	NA
YDL077C	Vacuolar protein that plays a critical role in the tethering steps of vacuolar membrane fusion by facilitating guanine nucleotide exchange on small guanosine triphosphatase Ypt7p	-3.56253	1107	-3.56266	1872	0.171765	2150	-3.54369	0	-1043	0	NA
YDL078C	Cytoplasmic malate dehydrogenase, catalyzes interconversion of malate and oxaloacetate; involved in the glyoxylate cycle	-3.63999	3558	-3.63999	3828	0.66895	3357	-3.61958	0	201	0	NA
YDL079C	Glycogen synthase kinase 3 (GSK-3) homolog; one of four GSK-3 homologs in S. cerevisiae that function to activate Msn2p-dependent transcription of stress responsive genes and that function in protein degradation	-3.59868	1892	-3.49479	1157	0.01	1130	-3.2289	0	762	3	M56
YDL080C	Probable decarboxylase, required for expression of enzymes involved in thiamine biosynthesis; may have a role in catabolism of amino acids to long-chain and complex alcohols	-3.65412	4242	-3.65413	4379	1	4286	-3.65967	0	-44	0	NA
YDL081C	Ribosomal protein P1 alpha, a component of the ribosomal stalk, which is involved in the interaction between translational elongation factors and the ribosome; accumulation of P1 in the cytoplasm is regulated by phosphorylation and interaction with the P2 stalk component	-3.62573	2792	-3.62565	3200	0.678984	4040	-3.61958	0	-1248	0	NA
YDL082W	Protein component of the large (60S) ribosomal subunit, nearly identical to Rpl13Bp; not essential for viability; has similarity to rat L13 ribosomal protein	-3.55863	1041	-3.55857	1813	0.172494	2173	-3.54369	0	-1132	0	NA
YDL083C	Protein component of the small (40S) ribosomal subunit; identical to Rps16Ap and has similarity to E. coli S9 and rat S16 ribosomal proteins	-3.62835	2922	-3.62842	3317	0.680851	4128	-3.61958	0	-1206	0	NA
YDL084W	Component of the TREX complex required for nuclear mRNA export; DEAD-box RNA helicase involved in early and late steps of spliceosome assembly; homolog of the human splicing factor hUAP56	-3.63097	3078	-3.63081	3414	0.65566	2984	-3.61958	0	94	0	NA
YDL085W	Mitochondrial external NADH dehydrogenase, catalyzes the oxidation of cytosolic NADH; Nde1p and Nde2p are involved in providing the cytosolic NADH to the mitochondrial respiratory chain	-10	5135	-20	5339	2	5339	-10	0	-204	0	NA
YDL086W	Hypothetical protein	-3.62873	2941	11.4176	47	0.03	1476	-3.88693	0	1465	218	M2_M4
YDL087C	Essential protein associated with the U1 snRNP complex; splicing factor involved in recognition of 5' splice site	-3.52733	600	13.8155	1	0	1	-4.80796	0	599	218	M2_M4
YDL088C	Nuclear pore complex subunit, part of a subcomplex also containing Nup53p, Nup170p, and Pse1p	-3.64069	3607	-3.6408	3870	0.675481	3839	-3.61958	0	-232	0	NA
YDL089W	Protein of unknown function; interacts with meiotic division protein Csm1p; green fluorescent protein (GFP)-fusion protein localizes to the nuclear periphery, potential Cdc28p substrate	-3.62865	2937	-3.62842	3317	0.680387	4110	-3.61958	0	-1173	0	NA
YDL090C	Beta subunit of the CAAX farnesyltransferase (FTase) that prenylates the a-factor mating pheromone and Ras proteins; required for the membrane localization of Ras proteins and a-factor; homolog of the mammalian FTase beta subunit	-3.64084	3614	-3.6408	3870	0.66129	3077	-3.61958	0	537	0	NA
YDL091C	UBX (ubiquitin regulatory X) domain-containing protein that interacts with Cdc48p, green fluorescent protein (GFP)-fusion protein localizes to the cytoplasm in a punctate pattern	-3.66651	4913	-3.6664	4888	1	4286	-3.65967	0	627	0	NA
YDL092W	Signal recognition particle (SRP) subunit, interacts with the RNA component of SRP to form the Alu domain, which is the region of SRP responsible for arrest of nascent chain elongation during membrane targeting; homolog of mammalian SRP14	-3.62786	2895	-3.62763	3278	0.672986	3647	-3.61958	0	-752	0	NA
YDL093W	Protein O-mannosyltransferase, transfers mannose residues from dolichyl phosphate-D-mannose to protein serine/threonine residues; acts in a complex with Pmt3p, can instead interact with Pmt2p in some conditions; target for new antifungals	-3.62732	2865	-3.62723	3262	0.66988	3440	-3.61958	0	-575	0	NA
YDL094C	NA	-3.50373	366	-3.50357	1214	0.0788863	1734	-3.50769	0	-1368	0	NA
YDL095W	Protein O-mannosyltransferase, transfers mannose residues from dolichyl phosphate-D-mannose to protein serine/threonine residues; acts in a complex with Pmt2p, can instead interact with Pmt3p in some conditions; target for new antifungals	-3.57168	1277	-3.57165	2015	0.334906	2802	-3.58095	0	-1525	0	NA
YDL096C	NA	-3.53319	662	-3.53325	1484	0.157518	1840	-3.54369	0	-1178	0	NA
YDL097C	Essential, non-ATPase regulatory subunit of the 26S proteasome lid required for the assembly and activity of the 26S proteasome; the human homolog (S9 protein) partially rescues Rpn6p depletion	-3.61427	2350	-3.61423	2866	0.674584	3767	-3.61958	0	-1417	0	NA
YDL098C	23 kD U4/U6.U5 snRNP associated protein; Putative RNA binding zinc finger protein	-3.539	738	-3.53906	1551	0.171429	2144	-3.54369	0	-1406	0	NA
YDL099W	Protein of unknown function; green fluorescent protein (GFP)-fusion protein localizes to the cytoplasm in a punctate pattern	-3.66585	4837	-3.66599	4844	1	4286	-3.65967	0	551	0	NA
YDL100C	ATPase, involved in resistance to heat and metal stress, active as a dimer; normally localized to the cytosol, but appears to localize to late endosomes under stress conditions	-3.66638	4893	-3.6664	4888	1	4286	-3.65967	0	607	0	NA
YDL101C	Cell-cycle checkpoint serine-threonine kinase required for DNA damage-induced transcription of certain target genes, phosphorylation of Rad55p and Sml1p, and transient G2/M arrest after DNA damage; also regulates postreplicative DNA repair	-3.62556	2783	-3.62407	3133	0.004	671	-5.2736	0	2112	99	M16_M18
YDL102W	Catalytic subunit of DNA polymerase delta; required for chromosomal DNA replication during mitosis and meiosis, intragenic recombination, repair of double strand DNA breaks, and DNA replication during nucleotide excision repair (NER)	-3.57353	1314	-3.57353	2044	0.316302	2313	-3.58095	0	-999	0	NA
YDL103C	UDP-N-acetylglucosamine pyrophosphorylase, catalyzes the formation of UDP-N-acetylglucosamine (UDP-GlcNAc), which is important in cell wall biosynthesis, protein N-glycosylation, and GPI anchor biosynthesis	-3.59454	1781	-3.59445	2417	0.330144	2678	-3.58095	0	-897	0	NA
YDL104C	Putative metalloprotease, similar to O-sialoglycoprotein metallopeptidase from P. haemolytica	-3.66301	4622	-3.66311	4680	1	4286	-3.65967	0	336	0	NA
YDL105W	Nuclear protein that plays a role in the function of the Smc5p-Rhc18p complex	-3.55456	970	-3.55449	1748	0.168618	2057	-3.54369	0	-1087	0	NA
YDL106C	Homeobox transcription factor; regulatory targets include genes involved in phosphate metabolism; binds cooperatively with Pho4p to the PHO5 promoter; phosphorylation of Pho2p facilitates interaction with Pho4p	-3.65893	4413	-3.65902	4506	1	4286	-3.65967	0	127	0	NA
YDL107W	Peripherally bound inner membrane protein of the mitochondrial matrix, required for export of C-terminal tail of Cox2p through the inner membrane	-3.62658	2827	-3.62644	3235	0.658596	3020	-3.61958	0	-193	0	NA
YDL108W	Serine/threonine protein kinase, subunit of the transcription factor TFIIH; involved in transcription initiation at RNA polymerase II promoters	-3.64345	3808	-3.64361	4039	1	4286	-3.65967	0	-478	0	NA
YDL109C	Hypothetical protein	-3.59772	1866	-3.59753	2491	0.295238	2240	-3.58095	0	-374	0	NA
YDL110C	Hypothetical protein	-3.66421	4693	-3.66434	4736	1	4286	-3.65967	0	407	0	NA
YDL111C	Protein involved in rRNA processing; component of the exosome 3->5 exonuclease complex with Rrp4p, Rrp41p, Rrp43p and Dis3p	-3.582	1497	5.90035	266	0.012	1199	-4.69054	0	298	124	M9
YDL112W	2'-O-ribose methyltransferase, catalyzes the ribose methylation of the guanosine nucleotide at position 18 of tRNAs	-10	5135	-20	5339	2	5339	-10	0	-204	0	NA
YDL113C	Protein required for transport of aminopeptidase I (Lap4p) through the cytoplasm-to-vacuole targeting pathway; binds phosphatidylinositol-3-phosphate, involved in localization of membranes to the preautophagosome, potential Cdc28p substrate	-3.66728	5074	-3.66722	4982	1	4286	-3.65967	0	788	0	NA
YDL114W	Hypothetical protein	-3.55918	1052	-3.55931	1824	0.170673	2115	-3.54369	0	-1063	0	NA
YDL115C	Protein of unknown function, deletion causes hypersensitivity to the K1 killer toxin	-3.6361	3372	-3.63599	3677	0.683333	4220	-3.61958	0	-848	0	NA
YDL116W	Subunit of the nuclear pore complex (NPC), forms a subcomplex with Nup85p, Nup120p, Nup145p-C, Sec13p, and Seh1p that plays a role in nuclear mRNA export and NPC biogenesis	-3.64456	3933	-3.64442	4107	1	4286	-3.65967	0	-353	0	NA
YDL117W	SH3-domain protein located in the mother-bud neck and the cytokinetic actin ring; mutant phenotype and genetic interactions suggest a role in cytokinesis	-3.6386	3483	-3.63839	3763	0.673516	3678	-3.61958	0	-195	0	NA
YDL118W	NA	-3.63271	3196	-3.6328	3536	0.672986	3647	-3.61958	0	-451	0	NA
YDL119C	Hypothetical protein	-3.65547	4280	-3.65535	4402	1	4286	-3.65967	0	-6	0	NA
YDL120W	Frataxin, regulates mitochondrial iron accumulation; interacts with Isu1p which promotes Fe-S cluster assembly; interacts with electron transport chain components and may influence respiration; human homolog involved in Friedrich's ataxia	-3.60248	2007	-3.60255	2605	0.323671	2466	-3.58095	0	-459	0	NA
YDL121C	Hypothetical protein	-3.65919	4425	-3.65902	4506	1	4286	-3.65967	0	139	0	NA
YDL122W	Ubiquitin-specific protease that removes ubiquitin from ubiquitinated proteins; cleaves at the C terminus of ubiquitin fusions irrespective of their size; capable of cleaving polyubiquitin chains	-3.6439	3850	-3.64401	4068	1	4286	-3.65967	0	-436	0	NA
YDL123W	Protein of unknown function, localized to the vacuolar outer membrane	-3.65987	4463	-3.65984	4538	1	4286	-3.65967	0	177	0	NA
YDL124W	NADPH-dependent alpha-keto amide reductase; reduces aromatic alpha-keto amides, aliphatic alpha-keto esters, and aromatic alpha-keto esters	-3.6635	4648	-3.66352	4692	1	4286	-3.65967	0	362	0	NA
YDL125C	Adenosine 5'-monophosphoramidase; interacts physically and genetically with Kin28p, a CDK and TFIIK subunit, and genetically with CAK1; member of the histidine triad (HIT) superfamily of nucleotide-binding proteins and similar to Hint	-3.65346	4226	-3.65332	4360	1	4286	-3.65967	0	-60	0	NA
YDL126C	ATPase in ER, nuclear membrane and cytosol with homology to mammalian p97; in a complex with Npl4p and Ufd1p participates in retrotranslocation of ubiquitinated proteins from the ER into the cytosol for degradation by the proteasome	-3.63586	3367	-2.76921	603	0	1	-5.09355	0	3366	59	M15
YDL127W	G1 cyclin, associates with Pho85p cyclin-dependent kinase (Cdk) to contribute to entry into the mitotic cell cycle, essential for cell morphogenesis; localizes to sites of polarized cell growth	-3.64144	3656	-3.15306	699	0	1	-4.80796	0	3655	48	M13
YDL128W	Vacuolar H+/Ca2+ exchanger involved in control of cytosolic Ca2+ concentration; has similarity to sodium/calcium exchangers, including the bovine Na+/Ca2+,K+ antiporter	-3.66735	5109	-3.66722	4982	1	4286	-3.65967	0	823	0	NA
YDL129W	Hypothetical protein	-3.63495	3323	-3.63479	3642	0.664286	3162	-3.61958	0	161	0	NA
YDL130W	Ribosomal protein P1 beta, component of the ribosomal stalk, which is involved in interaction of translational elongation factors with ribosome; accumulation is regulated by phosphorylation and interaction with the P2 stalk component	-3.56721	1187	-3.56715	1945	0.344418	2923	-3.58095	0	-1736	0	NA
YDL131W	Homocitrate synthase isozyme, catalyzes the condensation of acetyl-CoA and alpha-ketoglutarate to form homocitrate, which is the first step in the lysine biosynthesis pathway; highly similar to the other isozyme, Lys20p	-3.63524	3340	-3.63519	3650	0.676329	3890	-3.61958	0	-550	0	NA
YDL132W	Cullin, structural protein of SCF complexes (which also contain Skp1p, Cdc34p, and an F-box protein) involved in ubiquitination; SCF promotes the G1-S transition by targeting G1 cyclins and the Cln-CDK inhibitor Sic1p for degradation	-3.66057	4494	-3.66065	4569	1	4286	-3.65967	0	208	0	NA
YDL133W	Hypothetical protein	-3.65558	4283	-3.65535	4402	1	4286	-3.65967	0	-3	0	NA
YDL134C	Catalytic subunit of protein phosphatase 2A, functionally redundant with Pph22p; methylated at C terminus; forms alternate complexes with several regulatory subunits; involved in signal transduction and regulation of mitosis	-3.64039	3587	-3.64039	3847	0.676056	3862	-3.61958	0	-275	0	NA
YDL135C	Rho GDP dissociation inhibitor involved in the localization and regulation of Cdc42p	-3.66162	4553	-3.66147	4609	1	4286	-3.65967	0	267	0	NA
YDL136W	Protein component of the large (60S) ribosomal subunit, identical to Rpl35Ap and has similarity to rat L35 ribosomal protein	-3.66735	5107	-3.66722	4982	1	4286	-3.65967	0	821	0	NA
YDL137W	ADP-ribosylation factor, GTPase of the Ras superfamily involved in regulation of coated formation vesicles in intracellular trafficking within the Golgi; functionally interchangeable with Arf1p	-3.65827	4387	-3.6582	4485	1	4286	-3.65967	0	101	0	NA
YDL138W	Plasma membrane glucose receptor, highly similar to Snf3p; both Rgt2p and Snf3p serve as transmembrane glucose sensors generating an intracellular signal that induces expression of glucose transporter (HXT) genes	-3.4587	157	-3.45868	1007	0.00966184	1127	-3.43916	0	-970	0	NA
YDL139C	Protein of unknown function; isolated as a high-copy suppressor of mutations in the histone fold domain (HFD) of CSE4	-3.62203	2623	-3.62209	3073	0.666667	3235	-3.61958	0	-612	0	NA
YDL140C	RNA polymerase II largest subunit B220, part of central core; phosphorylation of C-terminal heptapeptide repeat domain regulates association with transcription and splicing factors; similar to bacterial beta-prime	-3.5452	823	-2.94463	635	0	1	5.49286	0	822	93	M16_M23
YDL141W	Biotin:apoprotein ligase, covalently modifies proteins with the addition of biotin, required for acetyl-CoA carboxylase (Acc1p) holoenzyme formation	-3.59099	1697	-3.591	2355	0.336493	2846	-3.58095	0	-1149	0	NA
YDL142C	Cardiolipin synthase; produces cardiolipin, which is an important constituent of mitochondrial membranes; required for normal mitochondrial membrane potential and function	-3.64947	4119	-3.64926	4272	1	4286	-3.65967	0	-167	0	NA
YDL143W	Subunit of the cytosolic chaperonin Cct ring complex, related to Tcp1p, required for the assembly of actin and tubulins in vivo	-3.66579	4826	-3.66558	4808	1	4286	-3.65967	0	540	0	NA
YDL144C	Hypothetical protein	-3.61107	2259	-3.61111	2793	0.680653	4115	-3.61958	0	-1856	0	NA
YDL145C	Alpha subunit of COPI vesicle coatomer complex, which surrounds transport vesicles in the early secretory pathway	-3.62404	2703	-3.62407	3133	0.660241	3049	-3.61958	0	-346	0	NA
YDL146W	Protein of unknown function; GFP-fusion protein localizes to the cell periphery, cytoplasm, bud, and bud neck; null mutant shows a reduced affinity for the alcian blue dye suggesting a decreased net negative charge of the cell surface	-3.54204	776	-3.54199	1588	0.160194	1866	-3.54369	0	-1090	0	NA
YDL147W	Essential, non-ATPase regulatory subunit of the 26S proteasome lid, similar to mammalian p55 subunit and to another S. cerevisiae regulatory subunit, Rpn7p	-3.65243	4196	-2.7936	617	0	1	5.2736	0	4195	59	M15
YDL148C	Nucleolar protein, forms a complex with Noc4p that mediates maturation and nuclear export of 40S ribosomal subunits; also present in the small subunit processome complex, which is required for processing of pre-18S rRNA	-10	5135	-2.74076	596	0.002	420	-3.2849	0	4715	59	M15
YDL149W	Transmembrane protein involved in formation of Cvt and autophagic vesicles; cycles between the pre-autophagosomal structure and other cytosolic punctate structures, not found in autophagosomes	-3.60142	1975	-3.60139	2577	0.330144	2678	-3.58095	0	-703	0	NA
YDL150W	RNA polymerase III subunit C53	-3.57056	1254	7.87233	114	0.002	420	-6.81154	0	834	150	M3
YDL151C	NA	-10	5135	-20	5339	2	5339	-10	0	-204	0	NA
YDL152W	NA	-3.54894	883	-3.54896	1680	0.169767	2088	-3.54369	0	-1205	0	NA
YDL153C	Component of the small (ribosomal) subunit (SSU) processosome required for pre-18S rRNa processing; essential nucleolar protein that, when overproduced, disrupts silencing	-3.60611	2123	7.68165	148	0.006	838	3.74476	0	1285	150	M3
YDL154W	Protein of the MutS family, forms a dimer with Msh4p that facilitates crossovers between homologs during meiosis; msh5-Y823H mutation confers tolerance to DNA alkylating agents; homologs present in C. elegans and humans	-3.60364	2043	6.1121	195	0.008	993	-3.93899	0	1050	127	M4
YDL155W	B-type cyclin involved in cell cycle progression; activates Cdc28p to promote the G2/M transition; may be involved in DNA replication and spindle assembly; accumulates during S phase and G2, then targeted for ubiquitin-mediated degradation	-10	5135	-3.17257	711	0	1	9.21044	0	5134	72	M16
YDL156W	Hypothetical protein	-3.64599	4025	-3.60255	2605	0.002	420	-3.99378	0	3605	39	M11
YDL157C	Hypothetical protein	-10	5135	-3.53361	1492	0.006	838	-3.99378	0	4297	39	M11
YDL158C	NA	-3.58024	1460	-3.58033	2166	0.334917	2806	-3.58095	0	-1346	0	NA
YDL159W	Signal transducing MAP kinase kinase involved in pheromone response, where it phosphorylates Fus3p, and in the pseudohyphal/invasive growth pathway, through phosphorylation of Kss1p; phosphorylated by Ste11p, degraded by ubiquitin pathway	-3.64318	3786	-3.64321	4009	0.681818	4178	-3.61958	0	-392	0	NA
YDL160C	Cytoplasmic DExD/H-box helicase, stimulates mRNA decapping, coordinates distinct steps in mRNA function and decay, interacts with both the decapping and deadenylase complexes, may have a role in mRNA export and translation	-3.64215	3694	-3.642	3934	0.674473	3746	-3.61958	0	-52	0	NA
YDL161W	Epsin-like protein involved in endocytosis and actin patch assembly and functionally redundant with Ent2p; binds clathrin via a clathrin-binding domain motif at C-terminus	-3.66354	4651	-3.66352	4692	1	4286	-3.65967	0	365	0	NA
YDL162C	NA	-10	5135	-20	5339	2	5339	-10	0	-204	0	NA
YDL163W	NA	-3.61863	2502	-3.61855	2978	0.673611	3682	-3.61958	0	-1180	0	NA
YDL164C	DNA ligase found in the nucleus and mitochondria, an essential enzyme that joins Okazaki fragments during DNA replication; also acts in nucleotide excision repair, base excision repair, and recombination	-3.62444	2722	-3.62446	3150	0.686275	4271	-3.61958	0	-1549	0	NA
YDL165W	Component of the CCR4-NOT complex, which has multiple roles in regulating mRNA levels including regulation of transcription and destabilizing mRNAs by deadenylation; basal transcription factor	-3.6302	3012	-3.63001	3373	0.671329	3524	-3.61958	0	-512	0	NA
YDL166C	Essential nuclear protein, involved in the oxidative stress response	-3.5939	1760	-3.59369	2401	0.317734	2334	-3.58095	0	-574	0	NA
YDL167C	Protein of unknown function, rich in asparagine residues	-3.63165	3105	-1.62301	495	0.002	420	-3.34397	0	2685	73	M7
YDL168W	Bifunctional enzyme containing both alcohol dehydrogenase and glutathione-dependent formaldehyde dehydrogenase activities, functions in formaldehyde detoxification and formation of long chain and complex alcohols, regulated by Hog1p-Sko1p	-3.65852	4400	-3.65861	4495	1	4286	-3.65967	0	114	0	NA
YDL169C	Protein of unknown function	-3.65418	4245	-3.65413	4379	1	4286	-3.65967	0	-41	0	NA
YDL170W	Transcriptional activator necessary for gamma-aminobutyrate (GABA)-dependent induction of GABA genes (such as UGA1, UGA2, UGA4); zinc-finger transcription factor of the Zn(2)-Cys(6) binuclear cluster domain type; localized to the nucleus	-3.61092	2251	-3.51527	1324	0.006	838	5.2736	0	1413	99	M16_M43
YDL171C	NAD(+)-dependent glutamate synthase (GOGAT), synthesizes glutamate from glutamine and alpha-ketoglutarate; with Gln1p, forms the secondary pathway for glutamate biosynthesis from ammonia; expression regulated by nitrogen source	-3.59332	1749	-3.48816	1121	0	1	-4.80796	0	1748	99	M16_M43
YDL172C	NA	-3.63248	3179	-3.6324	3512	0.679335	4061	-3.61958	0	-882	0	NA
YDL173W	Hypothetical protein	-3.62622	2820	-3.62605	3217	0.674641	3779	-3.61958	0	-959	0	NA
YDL174C	D-lactate dehydrogenase, oxidizes D-lactate to pyruvate, transcription is heme-dependent, repressed by glucose, and derepressed in ethanol or lactate; located in the mitochondrial inner membrane	-3.63281	3209	-3.6328	3536	0.643868	2933	-3.61958	0	276	0	NA
YDL175C	RING finger protein that interacts with the arginine methyltransferase Hmt1p; may regulate methylation of Npl3p, which modulates Npl3p function in mRNA processing and export; has similarity to Air1p	-3.61512	2384	-3.61502	2885	0.672289	3598	-3.61958	0	-1214	0	NA
YDL176W	Hypothetical protein	-3.63134	3090	-3.6312	3445	0.674528	3754	-3.61958	0	-664	0	NA
YDL177C	Hypothetical protein	-3.65352	4228	-3.65332	4360	1	4286	-3.65967	0	-58	0	NA
YDL178W	D-lactate dehydrogenase, located in the mitochondrial matrix	-3.60699	2145	-3.60682	2713	0.681928	4185	-3.61958	0	-2040	0	NA
YDL179W	Cyclin, forms a functional kinase complex with Pho85p cyclin-dependent kinase (Cdk), expressed in late M/early G1 phase, activated by Swi5p	-3.65329	4223	-3.65332	4360	1	4286	-3.65967	0	-63	0	NA
YDL180W	Hypothetical protein	-3.43258	78	-3.04115	651	0	1	4.40258	0	77	57	M8
YDL181W	Protein that inhibits ATP hydrolysis by the F1F0-ATP synthase, inhibitory function is enhanced by stabilizing proteins Stf1p and Stf2p; has similarity to Stf1p and both Inh1p and Stf1p exhibit the potential to form coiled-coil structures	-3.66672	4946	-3.66681	4928	1	4286	-3.65967	0	660	0	NA
YDL182W	Homocitrate synthase isozyme, catalyzes the condensation of acetyl-CoA and alpha-ketoglutarate to form homocitrate, which is the first step in the lysine biosynthesis pathway; highly similar to the other isozyme, Lys21p	-3.37135	18	-3.37141	851	0	1	-3.37477	0	17	0	NA
YDL183C	Hypothetical protein	-3.54468	812	-3.54455	1616	0.170115	2102	-3.54369	0	-1290	0	NA
YDL184C	Ribosomal protein L47 of the large (60S) ribosomal subunit, identical to Rpl41Bp and has similarity to rat L41 ribosomal protein; comprised of only 25 amino acids; rpl41a rpl41b double null mutant is viable	-3.54285	784	-3.54272	1594	0.172249	2168	-3.54369	0	-1384	0	NA
YDL185W	Vacuolar ATPase V1 domain subunit A containing the catalytic nucleotide binding sites; protein precursor undergoes self-catalyzed splicing to yield the extein Tfp1p and the intein Vde (PI-SceI), which is a site-specific endonuclease	-3.64816	4078	-3.64805	4246	1	4286	-3.65967	0	-208	0	NA
YDL186W	Hypothetical protein	-3.63171	3109	-3.6316	3456	0.672131	3569	-3.61958	0	-460	0	NA
YDL187C	NA	-3.51148	440	-3.51135	1282	0.0714286	1577	-3.50769	0	-1137	0	NA
YDL188C	Catalytic subunit of protein phosphatase 2A, functionally redundant with Pph21p; methylated at C terminus; forms alternate complexes with several regulatory subunits; involved in signal transduction and regulation of mitosis	-3.63352	3275	-3.63359	3603	0.668981	3360	-3.61958	0	-85	0	NA
YDL189W	Protein of unknown function, identified as a high copy suppressor of psk1 psk2 mutations that confer temperature-sensitivity for galactose utilization; proposed to bind single-stranded nucleic acids via its R3H domain	-3.57256	1293	-3.5724	2026	0.341404	2913	-3.58095	0	-1620	0	NA
YDL190C	Ubiquitin chain assembly factor (E4) that cooperates with a ubiquitin-activating enzyme (E1), a ubiquitin-conjugating enzyme (E2), and a ubiquitin protein ligase (E3) to conjugate ubiquitin to substrates; also functions as an E3	-3.63085	3070	-3.63081	3414	0.664303	3168	-3.61958	0	-98	0	NA
YDL191W	Protein component of the large (60S) ribosomal subunit, identical to Rpl35Bp and has similarity to rat L35 ribosomal protein	-3.66031	4479	-3.66025	4556	1	4286	-3.65967	0	193	0	NA
YDL192W	ADP-ribosylation factor, GTPase of the Ras superfamily involved in regulation of coated formation vesicles in intracellular trafficking within the Golgi; functionally interchangeable with Arf2p	-3.66399	4678	-3.58565	2257	0.002	420	-4.58527	0	4258	83	M11_M12_M23
YDL193W	Prenyltransferase, required for cell viability	-3.51717	502	6.07211	209	0	1	-3.74476	1	501	127	M4
YDL194W	Plasma membrane glucose sensor that regulates glucose transport; has 12 predicted transmembrane segments; long cytoplasmic C-terminal tail is required for low glucose induction of hexose transporter genes HXT2 and HXT4	-3.59281	1741	-1.59308	482	0.002	420	-2.86151	0	1321	73	M7
YDL195W	Essential phosphoprotein component (p150) of the COPII coat of secretory pathway vesicles, in complex with Sec13p; required for ER-derived transport vesicle formation	-3.59103	1699	-4.63519	5331	0.004	671	-4.11291	0	1028	108	M14_M18
YDL196W	NA	-3.56589	1166	-3.56602	1929	0.324645	2495	-3.58095	0	-1329	0	NA
YDL197C	Anti-silencing protein that causes derepression of silent loci when overexpressed	-3.62846	2931	-4.69468	5334	0.002	420	-5.2736	1	2511	108	M14_M18
YDL198C	Mitochondrial GTP/GDP transporter, essential for mitochondrial genome maintenance; has a role in mitochondrial iron transport; member of the mitochondrial carrier family; (putative) mitochondrial carrier protein	-3.62315	2670	-3.62328	3112	0.670561	3462	-3.61958	0	-792	0	NA
YDL199C	Hypothetical protein	-3.63607	3371	-3.63599	3677	0.677725	3973	-3.61958	0	-602	0	NA
YDL200C	DNA repair methyltransferase (6-O-methylguanine-DNA methylase) involved in protection against DNA alkylation damage	-10	5135	-20	5339	2	5339	-10	0	-204	0	NA
YDL201W	Subunit of a tRNA methyltransferase complex composed of Trm8p and Trm82p that catalyzes 7-methylguanosine modification of tRNA	-3.6429	3756	-3.64281	3979	0.678744	4026	-3.61958	0	-270	0	NA
YDL202W	Mitochondrial ribosomal protein of the large subunit	-3.65128	4169	-3.65129	4314	1	4286	-3.65967	0	-117	0	NA
YDL203C	Hypothetical protein	-3.64471	3973	-3.64482	4153	1	4286	-3.65967	0	-313	0	NA
YDL204W	Protein of unknown function; has similarity to mammalian reticulon proteins; member of the RTNLA (reticulon-like A) subfamily	-3.59094	1695	-4.38817	5320	0.004	671	5.49286	0	1024	121	M14_M29_M38
YDL205C	Phorphobilinogen deaminase, catalyzes the conversion of 4-porphobilinogen to hydroxymethylbilane, the third step in the heme biosynthetic pathway; localizes to both the cytoplasm and nucleus; expression is regulated by Hap2p-Hap3p	-3.58211	1499	-4.38241	5319	0.002	420	-5.77345	0	1079	121	M14_M29_M38
YDL206W	Hypothetical protein	-3.62981	2992	-3.62961	3361	0.66129	3077	-3.61958	0	-85	0	NA
YDL207W	Cytoplasmic nucleoporin required for polyadenylated RNA export but not for protein import; component of Nup82p nuclear pore subcomplex; contains a nuclear export signal	-3.63062	3043	4.6858	412	0.02	1337	-5.77345	0	1706	110	M2
YDL208W	Nuclear protein related to mammalian high mobility group (HMG) proteins, essential for function of H/ACA-type snoRNPs, which are involved in 18S rRNA processing	-3.65565	4284	-3.65576	4412	1	4286	-3.65967	0	-2	0	NA
YDL209C	Protein involved in pre-mRNA splicing, component of a complex containing Cef1p; interacts with Prp19p; contains an RNA recognition motif; has similarity to S. pombe Cwf2p	-3.64452	3927	-3.64442	4107	1	4286	-3.65967	0	-359	0	NA
YDL210W	Permease that serves as a gamma-aminobutyrate (GABA) transport protein involved in the utilization of GABA as a nitrogen source; catalyzes the transport of putrescine and delta-aminolevulinic acid (ALA); localized to the vacuolar membrane	-10	5135	-20	5339	2	5339	-10	0	-204	0	NA
YDL211C	Hypothetical protein	-3.62333	2674	-3.62328	3112	0.657895	3008	-3.61958	0	-334	0	NA
YDL212W	Endoplasmic reticulum packaging chaperone, required for incorporation of amino acid permeases into COPII coated vesicles for transport to the cell surface	-3.6547	4261	-3.65454	4387	1	4286	-3.65967	0	-25	0	NA
YDL213C	Protein with similarity to hydrophilins, which are involved in the adaptive response to hyperosmotic conditions; computational analysis of large-scale protein-protein interaction data suggests a possible role in rRNA processing	-3.63047	3030	-3.63041	3393	0.678049	3989	-3.61958	0	-959	0	NA
YDL214C	Protein kinase with a possible role in MAP kinase signaling in the pheromone response pathway	-3.54383	797	-3.54381	1605	0.166667	2006	-3.54369	0	-1209	0	NA
YDL215C	NAD(+)-dependent glutamate dehydrogenase, degrades glutamate to ammonia and alpha-ketoglutarate; expression sensitive to nitrogen catabolite repression and intracellular ammonia levels	-3.6412	3641	-3.72999	5115	0.006	838	-2.58537	0	2803	61	M59
YDL216C	Catalytic subunit of the COP9 signalosome (CSN) complex that acts as an isopeptidase in cleaving the ubiquitin-like protein Nedd8 from SCF ubiquitin ligases; metalloendopeptidase involved in the adaptation to pheromone signaling	-10	5135	-20	5339	2	5339	-10	0	-204	0	NA
YDL217C	Component of the mitochondrial Tim54p-Tim22p complex involved in insertion of polytopic proteins into the inner membrane	-3.61329	2317	-3.61306	2838	0.653207	2959	-3.61958	0	-642	0	NA
YDL218W	Hypothetical protein	-3.51875	517	5.91143	262	0	1	-4.80796	0	516	124	M9
YDL219W	D-Tyr-tRNA(Tyr) deacylase, functions in protein translation, may affect nonsense suppression via alteration of the protein synthesis machinery; ubiquitous among eukaryotes	-3.62675	2837	-3.62684	3243	0.676471	3898	-3.61958	0	-1061	0	NA
YDL220C	Single stranded DNA-binding protein found at TG1-3 telomere G-tails; regulates telomere replication through recruitment of specific sub-complexes, but the essential function is telomere capping	-3.44202	108	-3.44191	963	0.00921659	1097	-3.43916	0	-989	0	NA
YDL221W	NA	-3.55689	1018	-3.55671	1785	0.166667	2006	-3.54369	0	-988	0	NA
YDL222C	The authentic, non-tagged protein was localized to the mitochondria; cell cortex protein; not required for growth on nonfermentable carbon sources; required for viability in stationary phase	-3.57852	1423	-3.57844	2133	0.328537	2633	-3.58095	0	-1210	0	NA
YDL223C	Substrate of the Hub1p ubiquitin-like protein that localizes to the shmoo tip (mating projection); mutants are defective for mating projection formation, thereby implicating Hbt1p in polarized cell morphogenesis	-3.64733	4062	-3.64724	4233	1	4286	-3.65967	0	-224	0	NA
YDL224C	Putative RNA binding protein and partially redundant Whi3p homolog that regulates the cell size requirement for passage through Start and commitment to cell division	-3.54425	804	-3.54418	1610	0.171913	2162	-3.54369	0	-1358	0	NA
YDL225W	One of five related septins (Cdc3p, Cdc10p, Cdc11p, Cdc12p, Shs1p) that form a cortical filamentous collar at the mother-bud neck which is necessary for normal morphogenesis and cytokinesis	-3.65943	4434	-3.65943	4518	1	4286	-3.65967	0	148	0	NA
YDL226C	ADP-ribosylation factor GTPase activating protein (ARF GAP), involved in ER-Golgi transport; shares functional similarity with Glo3p	-3.65094	4160	-3.65088	4305	1	4286	-3.65967	0	-126	0	NA
YDL227C	Site-specific endonuclease required for gene conversion at the MAT locus (homothallic switching) through the generation of a ds DNA break; expression restricted to mother cells in late G1 as controlled by Swi4p-Swi6p, Swi5p and Ash1p	-3.58042	1466	-3.12047	681	0.002	420	-2.80437	0	1046	150	M10_M11_M12_M13_M67
YDL228C	NA	-3.57585	1368	-3.57579	2091	0.321256	2393	-3.58095	0	-1025	0	NA
YDL229W	Cytoplasmic ATPase that is a ribosome-associated molecular chaperone; may be involved in the folding of newly-synthesized polypeptide chains; member of the heat shock protein 70 (HSP70) family; interacts with the phosphatase subunit Reg1p	-3.49717	322	-3.49724	1175	0.0736342	1614	-3.50769	0	-1292	0	NA
YDL230W	Phosphotyrosine-specific protein phosphatase that dephosphorylates a broad range of substrates in vivo, including Fpr3p; localized to the cytoplasm and the mitochondria	-3.63022	3015	-3.63001	3373	0.668235	3327	-3.61958	0	-312	0	NA
YDL231C	Zinc finger protein containing five transmembrane domains; null mutant exhibits strongly fragmented vacuoles and sensitivity to brefeldin A, a drug which is known to affect intracellular transport	-3.64453	3930	-3.64442	4107	1	4286	-3.65967	0	-356	0	NA
YDL232W	Subunit of the oligosaccharyltransferase complex of the ER lumen, which catalyzes protein asparagine-linked glycosylation; type I membrane protein required for incorporation of Ost3p or Ost6p into the OST complex	-3.6192	2523	-3.61934	3002	0.667476	3311	-3.61958	0	-788	0	NA
YDL233W	Hypothetical protein	-3.55743	1027	-3.55745	1800	0.172018	2165	-3.54369	0	-1138	0	NA
YDL234C	GTPase-activating protein for yeast Rab family members including: Ypt7p (most effective), Ypt1p, Ypt31p, and Ypt32p (in vitro); involved in vesicle mediated protein trafficking	-3.64286	3752	-3.64281	3979	0.6575	3004	-3.61958	0	748	0	NA
YDL235C	Phosphorelay intermediate protein, phosphorylated by the plasma membrane sensor Sln1p in response to osmotic stress and then in turn phosphorylates the response regulators Ssk1p in the cytosol and Skn7p in the nucleus	-3.61323	2314	-2.1453	536	0	1	-3.65967	0	2313	57	M32
YDL236W	Alkaline phosphatase specific for p-nitrophenyl phosphate, involved in dephosphorylation of histone II-A and casein	-3.61508	2382	-3.61502	2885	0.665072	3187	-3.61958	0	-805	0	NA
YDL237W	Hypothetical protein	-3.64833	4087	-3.64845	4251	1	4286	-3.65967	0	-199	0	NA
YDL238C	Guanine deaminase, a catabolic enzyme of the guanine salvage pathway producing xanthine and ammonia from guanine; activity is low in exponentially-growing cultures but expression is increased in post-diauxic and stationary-phase cultures	-10	5135	-20	5339	2	5339	-10	0	-204	0	NA
YDL239C	Protein required for spore wall formation, thought to mediate assembly of a Don1p-containing structure at the leading edge of the prospore membrane via interaction with spindle pole body components; potentially phosphorylated by Cdc28p	-3.48867	272	6.08086	205	0	1	-4.17805	0	271	127	M4
YDL240W	Putative GTPase-activating protein (GAP) involved in the Pkc1p-mediated signaling pathway that controls cell wall integrity; appears to specifically regulate 1,3-beta-glucan synthesis	-3.63232	3169	-3.6324	3512	0.672811	3624	-3.61958	0	-455	0	NA
YDL241W	Hypothetical protein	-10	5135	-20	5339	2	5339	-10	0	-204	0	NA
YDL242W	NA	-3.6443	3896	-3.64442	4107	1	4286	-3.65967	0	-390	0	NA
YDL243C	Putative aryl-alcohol dehydrogenase with similarity to P. chrysosporium aryl-alcohol dehydrogenase, involved in the oxidative stress response	-3.58094	1476	-3.58109	2179	0.316667	2314	-3.58095	0	-838	0	NA
YDL244W	Protein involved in synthesis of the thiamine precursor hydroxymethylpyrimidine (HMP); member of a subtelomeric gene family including THI5, THI11, THI12, and THI13	-3.65953	4447	-3.65943	4518	1	4286	-3.65967	0	161	0	NA
YDL245C	Protein of unknown function with similarity to hexose transporter family members, expression is induced by low levels of glucose and repressed by high levels of glucose	-3.56179	1093	-3.56192	1860	0.170673	2115	-3.54369	0	-1022	0	NA
YDL246C	Protein of unknown function, computational analysis of large-scale protein-protein interaction data suggests a possible role in fructose or mannose metabolism	-3.44599	125	-3.44591	975	0.00245098	670	-3.43916	0	-545	0	NA
YDL247W	Alpha-glucoside permease, transports maltose, maltotriose, alpha-methylglucoside, and turanose; identical to Mph3p; encoded in a subtelomeric position in a region likely to have undergone duplication	-3.63849	3478	-3.63839	3763	0.673709	3695	-3.61958	0	-217	0	NA
YDL248W	Protein of unknown function, member of a family of conserved, often subtelomerically-encoded proteins	-3.66106	4517	-3.66106	4586	1	4286	-3.65967	0	231	0	NA
YDR001C	Neutral trehalase, degrades trehalose; required for thermotolerance and may mediate resistance to other cellular stresses; may be phosphorylated by Cdc28p	-3.58622	1583	6.01702	224	0.014	1244	-3.61958	0	339	141	M9_M38
YDR002W	Yeast Ran Binder #1; suppressor of FUS1; homolog of mouse HTF9a and human RanBP1; nuclear GTPase-activating protein for Ran	-3.50493	377	5.96872	249	0.008	993	-5.77345	0	-616	141	M9_M38
YDR003W	Endoplasmic reticulum membrane protein with similarity to Rcr1p; C-terminal region can functionally replace the corresponding region of Rcr1p in conferring Congo Red resistance when overexpressed	-3.63225	3161	-3.6324	3512	0.669031	3366	-3.61958	1	-205	0	NA
YDR004W	Protein that stimulates strand exchange by stabilizing the binding of Rad51p to single-stranded DNA; involved in the recombinational repair of double-strand breaks in DNA during vegetative growth and meiosis; forms heterodimer with Rad55p	-3.61259	2300	-3.61267	2828	0.679157	4047	-3.61958	0	-1747	0	NA
YDR005C	Negative regulator of RNA polymerase III; component of several signaling pathways that repress polymerase III transcription in response to changes in cellular environment; targets the initiation factor TFIIIB	-3.63192	3123	-3.632	3474	0.673123	3668	-3.61958	0	-545	0	NA
YDR006C	Protein whose overexpression suppresses the growth defect of mutants lacking protein kinase A activity; involved in cAMP-mediated signaling; localized to the nucleus; similar to the mouse testis-specific protein PBS13	-3.58202	1498	5.82606	287	0.008	993	-4.48985	0	505	124	M9
YDR007W	Phosphoribosylanthranilate isomerase that catalyzes the third step in tryptophan biosynthesis; in 2004, the sequence of TRP1 from strain S228C was updated by changing the previously annotated internal STOP (TAA) to serine (TCA)	-3.66667	4939	5.64834	341	0.008	993	5.09355	0	3946	124	M9
YDR008C	NA	-3.57101	1264	-3.5709	2007	0.340686	2909	-3.58095	0	-1645	0	NA
YDR009W	Transcriptional regulator involved in activation of the GAL genes in response to galactose; forms a complex with Gal80p and Gal4p to relieve inhibition by Gal80p; binds galactose and ATP but does not have galactokinase activity	-10	5135	-20	5339	2	5339	-10	0	-204	0	NA
YDR010C	NA	-3.48419	251	-3.484	1100	0.0305164	1484	-3.47287	0	-1233	0	NA
YDR011W	ABC transporter protein involved in multidrug resistance and resistance to singlet oxygen species	-3.61486	2373	-3.61463	2875	0.681159	4148	-3.61958	1	-1775	0	NA
YDR012W	Protein component of the large (60S) ribosomal subunit, nearly identical to Rpl4Ap and has similarity to E. coli L4 and rat L4 ribosomal proteins	-3.64175	3676	-3.6416	3913	0.673759	3700	-3.61958	0	-24	0	NA
YDR013W	Subunit of the GINS complex (Sld5p, Psf1p, Psf2p, Psf3p), which binds to DNA replication origins and facilitates assembly of the DNA replication machinery	-3.50833	410	-3.50816	1257	0.0722892	1587	-3.50769	0	-1177	0	NA
YDR014W	Protein of unknown function; mutation confers radiation sensitivity	-3.64218	3696	-3.642	3934	0.684466	4243	-3.61958	0	-547	0	NA
YDR015C	NA	-3.59056	1685	-3.59062	2344	0.318605	2351	-3.58095	0	-666	0	NA
YDR016C	Essential protein, component of the DASH complex, involved in spindle integrity and kinetochore function; interacts with Duo1p and Dam1p; localizes to intranuclear spindles and kinetochore	-3.57676	1385	-3.57655	2103	0.331776	2735	-3.58095	0	-1350	0	NA
YDR017C	Inositol hexaphosphate kinase, phosphorylates inositol hexakisphosphate (InsP6) to diphosphoinositol polyphosphates, required for proper vacuole morphology and involved in salt stress response, contains two leucine heptad repeats	-3.56861	1212	-3.56864	1966	0.313953	2293	-3.58095	0	-1081	0	NA
YDR018C	Hypothetical protein	-3.66719	5040	-3.66722	4982	1	4286	-3.65967	0	754	0	NA
YDR019C	T subunit of the mitochondrial glycine decarboxylase complex, required for the catabolism of glycine to 5,10-methylene-THF; expression is regulated by levels of levels of 5,10-methylene-THF in the cytoplasm	-3.63077	3062	-3.63081	3414	0.661058	3065	-3.61958	0	-3	0	NA
YDR020C	Hypothetical protein	-3.61197	2281	-3.61189	2812	0.681499	4165	-3.61958	0	-1884	0	NA
YDR021W	Nucleolar protein required for maturation of 18S rRNA, member of the eIF4A subfamily of DEAD-box ATP-dependent RNA helicases	-3.60946	2208	-3.60955	2757	0.676744	3907	-3.61958	0	-1699	0	NA
YDR022C	Protein of unknown function that may be involved in microtubule organization; high-copy suppressor of CIK1 deletion	-3.56998	1241	-3.56977	1986	0.299065	2243	-3.58095	0	-1002	0	NA
YDR023W	Cytosolic seryl-tRNA synthetase, class II aminoacyl-tRNA synthetase that aminoacylates tRNA(Ser), displays tRNA-dependent amino acid recognition which enhances discrimination of the serine substrate, interacts with peroxin Pex21p	-3.50758	401	-3.50745	1246	0.0780142	1712	-3.50769	0	-1311	0	NA
YDR024W	NA	-3.50819	408	-3.50816	1257	0.076555	1673	-3.50769	0	-1265	0	NA
YDR025W	Protein component of the small (40S) ribosomal subunit; identical to Rps11Bp and has similarity to E. coli S17 and rat S11 ribosomal proteins	-3.64571	4018	-3.64563	4196	1	4286	-3.65967	0	-268	0	NA
YDR026C	Hypothetical protein	-3.60668	2139	-3.60682	2713	0.670673	3492	-3.61958	0	-1353	0	NA
YDR027C	Component of the GARP (Golgi-associated retrograde protein) complex, Vps51p-Vps52p-Vps53p-Vps54p, which is required for the recycling of proteins from endosomes to the late Golgi; potentially phosphorylated by Cdc28p	-3.65314	4218	-3.65291	4352	1	4286	-3.65967	0	-68	0	NA
YDR028C	Regulatory subunit of type 1 protein phosphatase Glc7p, involved in negative regulation of glucose-repressible genes; involved in RNA processing	-3.63301	3244	-4.76738	5338	0.006	838	-3.17566	0	2406	109	M14_M29
YDR029W	NA	-10	5135	-20	5339	2	5339	-10	0	-204	0	NA
YDR030C	Protein involved in transcription-coupled repair nucleotide excision repair of UV-induced DNA lesions; homolog of human CSA protein	-10	5135	-20	5339	2	5339	-10	0	-204	0	NA
YDR031W	Hypothetical protein	-3.6304	3024	-3.63041	3393	0.681818	4178	-3.61958	0	-1154	0	NA
YDR032C	Protein of unknown function with similarity to members of a family of flavodoxin-like proteins; induced by oxidative stress in a Yap1p dependent manner; GFP-fusion protein localizes to the cytoplasm in a punctate pattern	-10	5135	4.64257	427	0.004	671	-5.77345	0	4464	141	M2_M54
YDR033W	Protein that localizes primarily to the plasma membrane, also found at the nuclear envelope; has similarity to Hsp30p and Yro2p, which are induced during heat shock	-3.58859	1640	4.61542	435	0.012	1199	-4.80796	0	441	141	M2_M54
YDR034C	Transcriptional activator involved in regulation of genes of the lysine biosynthesis pathway; requires 2-aminoadipate semialdehyde as co-inducer	-3.64189	3683	-3.642	3934	0.663415	3123	-3.61958	0	560	0	NA
YDR035W	3-deoxy-D-arabino-heptulosonate-7-phosphate (DAHP) synthase, catalyzes the first step in aromatic amino acid biosynthesis and is feedback-inhibited by phenylalanine	-3.66737	5125	-3.66722	4982	1	4286	-3.65967	0	839	0	NA
YDR036C	Protein of unconfirmed function, plays an indirect role in endocytic membrane trafficking, member of a family of enoyl-CoA hydratase/isomerases	-3.64376	3835	-3.23799	764	0.012	1199	-2.19634	0	2636	43	M20
YDR037W	Lysyl-tRNA synthetase; also identified as a negative regulator of general control of amino acid biosynthesis	-3.65744	4359	-3.24074	769	0.004	671	-4.17805	0	3688	43	M20
YDR038C	Protein with similarity to P-type ATPase sodium pumps	-3.59713	1851	-3.59715	2477	0.319512	2367	-3.58095	0	-516	0	NA
YDR039C	P-type ATPase sodium pump, involved in Na+ efflux to allow salt tolerance; likely not involved in Li+ efflux	-3.66233	4589	-3.66229	4652	1	4286	-3.65967	0	303	0	NA
YDR040C	P-type ATPase sodium pump, involved in Na+ and Li+ efflux to allow salt tolerance	-3.55509	983	-3.55523	1763	0.17217	2166	-3.54369	0	-1183	0	NA
YDR041W	Mitochondrial ribosomal protein of the small subunit, has similarity to E. coli S10 ribosomal protein; essential for viability, unlike most other mitoribosomal proteins	-3.63702	3413	-3.63679	3709	0.664303	3168	-3.61958	0	245	0	NA
YDR042C	Hypothetical protein	-3.57008	1243	-4.10197	5254	0.004	671	-5.2736	0	572	134	M11_M21_M59
YDR043C	Transcriptional repressor that recruits the Cyc8p-Tup1p complex to promoters; mediates glucose repression and negatively regulates a variety of processes including filamentous growth and alkaline pH response	-3.55529	990	-3.79815	5134	0.004	671	-5.77345	0	319	166	M10_M13_M14_M17
YDR044W	Coproporphyrinogen III oxidase, an oxygen requiring enzyme that catalyzes the sixth step in the heme biosynthetic pathway; localizes to the mitochondrial inner membrane; transcription is repressed by oxygen and heme (via Rox1p and Hap1p)	-3.66724	5053	-3.9129	5152	0	1	-4.58527	0	5052	166	M10_M13_M14_M17
YDR045C	RNA polymerase III subunit C11; mediates pol III RNA cleavage activity and is important for termination of transcription	-3.57511	1349	-3.57504	2073	0.297619	2242	-3.58095	0	-893	0	NA
YDR046C	Amino acid permease involved in the uptake of cysteine, leucine, isoleucine and valine	-3.63881	3497	-3.63879	3780	0.677184	3945	-3.61958	0	-448	0	NA
YDR047W	Uroporphyrinogen decarboxylase, catalyzes the fifth step in the heme biosynthetic pathway; localizes to both the cytoplasm and nucleus; activity inhibited by Cu2+, Zn2+, Fe2+, Fe3+ and sulfhydryl-specific reagents	-3.6192	2525	-3.61934	3002	0.673611	3682	-3.61958	0	-1157	0	NA
YDR048C	NA	-3.64097	3625	-3.6408	3870	0.672209	3582	-3.61958	0	43	0	NA
YDR049W	Hypothetical protein	-3.5878	1618	-3.58794	2295	0.334928	2812	-3.58095	0	-1194	0	NA
YDR050C	Triose phosphate isomerase, abundant glycolytic enzyme; mRNA half-life is regulated by iron availability; transcription is controlled by activators Reb1p, Gcr1p, and Rap1p through binding sites in the 5' non-coding region	-3.65771	4368	-3.65779	4471	1	4286	-3.65967	0	82	0	NA
YDR051C	Hypothetical protein	-10	5135	-20	5339	2	5339	-10	0	-204	0	NA
YDR052C	Regulatory subunit of Cdc7p-Dbf4p kinase complex, required for Cdc7p kinase activity and initiation of DNA replication; phosphorylates the Mcm2-7 family of proteins; cell cycle regulated	-3.64426	3892	-3.64442	4107	1	4286	-3.65967	0	-394	0	NA
YDR053W	NA	-3.54959	886	-3.54969	1682	0.152019	1799	-3.54369	0	-913	0	NA
YDR054C	Ubiquitin-conjugating enzyme or E2; together with Skp1p, Rbx1p, Cdc53p, and an F-box protein, forms a ubiquitin-protein ligase called the SCF complex which regulates cell cycle progression by targeting key substrates for degradation	-3.60761	2154	5.74423	314	0.008	993	-2.98539	0	1161	124	M9
YDR055W	Cell wall protein that contains a putative GPI-attachment site; secreted by regenerating protoplasts; up-regulated by activation of the cell integrity pathway, as mediated by Rlm1p; upregulated by cell wall damage via disruption of FKS1	-3.61337	2319	5.78923	297	0.002	420	-4.17805	0	1899	124	M9
YDR056C	Hypothetical protein	-3.66487	4739	-3.66475	4753	1	4286	-3.65967	0	453	0	NA
YDR057W	Glycoprotein of the ER membrane involved in ER-to-Golgi transport of glycosylphosphatidylinositol (GPI)-anchored proteins; mutants are defective in ER-associated glycoprotein degradation	-3.58283	1515	-3.58261	2202	0.326241	2552	-3.58095	0	-1037	0	NA
YDR058C	Protein with lipolytic activity towards triacylglycerols and diacylglycerols when expressed in E. coli; role in yeast lipid degradation is unclear	-10	5135	-2.95245	637	0	1	-4.80796	0	5134	99	M18_M26_M30_M63_M69
YDR059C	Ubiquitin-conjugating enzyme that mediates selective degradation of short-lived and abnormal proteins, central component of the cellular stress response; expression is heat inducible	-3.64268	3739	13.8155	1	0.014	1244	-6.81154	0	2495	355	M2_M3_M4
YDR060W	Constituent of 66S pre-ribosomal particles, required for large (60S) ribosomal subunit biogenesis; involved in nuclear export of pre-ribosomes; required for maintenance of dsRNA virus; homolog of human CAATT-binding protein	-10	5135	13.8155	1	0.028	1442	0.93929	0	3693	355	M2_M3_M4
YDR061W	Mitochondrial protein, member of the ATP-binding cassette (ABC) transporter family; transcriptionally activated by Yrm1p along with genes involved in multidrug resistance	-3.62578	2795	-3.62565	3200	0.669746	3408	-3.61958	0	-613	0	NA
YDR062W	Component of serine palmitoyltransferase, responsible along with Lcb1p for the first committed step in sphingolipid synthesis, which is the condensation of serine with palmitoyl-CoA to form 3-ketosphinganine	-3.55757	1028	-3.55745	1800	0.15493	1821	-3.54369	0	-793	0	NA
YDR063W	Hypothetical protein	-3.66714	5021	-3.66722	4982	1	4286	-3.65967	0	735	0	NA
YDR064W	Protein component of the small (40S) ribosomal subunit; has similarity to E. coli S15 and rat S13 ribosomal proteins	-3.66696	4979	-3.66681	4928	1	4286	-3.65967	0	693	0	NA
YDR065W	Hypothetical protein	-3.63301	3245	-3.6328	3536	0.657568	3006	-3.61958	0	239	0	NA
YDR066C	Hypothetical protein	-3.60876	2187	-3.60877	2744	0.677885	3982	-3.61958	0	-1795	0	NA
YDR067C	Cytoplasmic protein required for replication of Brome mosaic virus in S. cerevisiae, which is a model system for studying replication of positive-strand RNA viruses in their natural hosts	-3.66633	4889	-3.6664	4888	1	4286	-3.65967	0	603	0	NA
YDR068W	Protein of unknown function, green fluorescent protein (GFP)-fusion protein localizes to the cytoplasm	-3.60488	2079	-3.60488	2666	0.676674	3905	-3.61958	0	-1826	0	NA
YDR069C	Ubiquitin hydrolase, required for recycling ubiquitin from proteasome-bound ubiquitinated intermediates, acts at the late endosome/prevacuolar compartment to recover ubiquitin from ubiquitinated membrane proteins en route to the vacuole	-3.65387	4236	-3.65372	4368	1	4286	-3.65967	0	-50	0	NA
YDR070C	The authentic, non-tagged protein was localized to the mitochondria	-3.61875	2506	-3.61855	2978	0.675234	3804	-3.61958	0	-1298	0	NA
YDR071C	Polyamine acetyltransferase; acetylates polyamines such as putrescine, spermidine and spermine; may be involved in transcription and/or DNA replication via regulation of levels of polyamines bound to chromosomal DNA	-3.51343	461	-3.51349	1302	0.0776699	1701	-3.50769	0	-1240	0	NA
YDR072C	Inositolphosphotransferase 1, involved in synthesis of mannose-(inositol-P)2-ceramide (M(IP)2C), which is the most abundant sphingolipid in cells, mutation confers resistance to the antifungals syringomycin E and DmAMP1 in some growth media	-3.63082	3068	-3.63081	3414	0.671429	3534	-3.61958	0	-466	0	NA
YDR073W	One of 11 subunits of the SWI/SNF chromatin remodeling complex involved in transcriptional regulation; interacts with a highly conserved 40-residue sequence of Snf2p	-3.64751	4069	-3.64764	4239	1	4286	-3.65967	0	-217	0	NA
YDR074W	Phosphatase subunit of the trehalose-6-phosphate synthase/phosphatase complex, which synthesizes the storage carbohydrate trehalose; expression is induced by stress conditions and repressed by the Ras-cAMP pathway	-3.63809	3457	-3.63799	3746	0.680556	4113	-3.61958	0	-656	0	NA
YDR075W	Catalytic subunit of protein phosphatase; involved in activation of Gln3p, which is a transcription factor with a role in nitrogen utilization	-3.64442	3917	-3.64442	4107	1	4286	-3.65967	0	-369	0	NA
YDR076W	Protein that stimulates strand exchange by stabilizing the binding of Rad51p to single-stranded DNA; involved in the recombinational repair of double-strand breaks in DNA during vegetative growth and meiosis; forms heterodimer with Rad57p	-3.66645	4901	-3.6664	4888	1	4286	-3.65967	0	615	0	NA
YDR077W	Major stress-induced structural GPI-cell wall glycoprotein in stationary-phase cells, associates with translating ribosomes, possible role in mitochondrial genome maintenance; ORF contains two distinct variable minisatellites	-3.59017	1675	-2.73567	594	0.01	1130	0.80462	0	545	103	M8_M30_M47
YDR078C	Protein of unassigned function involved in mutation suppression, important for error-free repair of spontaneous and induced DNA lesions to protect the genome from mutation; associates with Shu1p, Psy3p, and Csm2p	-3.53036	635	-3.53035	1458	0.169048	2072	-3.54369	0	-1437	0	NA
YDR079W	Chaperone that specifically facilitates the assembly of cytochrome c oxidase, located in the mitochondrial inner membrane	-3.57669	1381	-3.57655	2103	0.33494	2816	-3.58095	0	-1435	0	NA
YDR080W	Vacuolar membrane protein that is a subunit of the homotypic vacuole fusion and vacuole protein sorting (HOPS) complex; essential for membrane docking and fusion at the Golgi-to-endosome and endosome-to-vacuole stages of protein transport	-3.55775	1029	-3.55783	1804	0.160757	1876	-3.54369	0	-847	0	NA
YDR081C	Transcription factor required for the synthesis of the glycolytic enzyme pyruvate decarboxylase, required for high level expression of both the THI and the PDC genes	-3.64473	3986	-3.64482	4153	1	4286	-3.65967	0	-300	0	NA
YDR082W	Telomere end-binding and capping protein, plays a key role with Pol12p in linking telomerase action with completion of lagging strand synthesis, and in a regulatory step required for telomere capping	-3.51356	465	-3.51349	1302	0.0679157	1545	-3.50769	0	-1080	0	NA
YDR083W	Protein involved in rRNA processing; involved in pre-rRNA cleavage at site A2; mutation is synthetically lethal with a gar1 mutation	-3.56247	1105	-3.56229	1866	0.15311	1809	-3.54369	0	-704	0	NA
YDR084C	Integral membrane protein localized to late Golgi vesicles along with the v-SNARE Tlg2p; green fluorescent protein (GFP)-fusion protein localizes to the cytoplasm in a punctate pattern	-3.65944	4435	-3.65943	4518	1	4286	-3.65967	0	149	0	NA
YDR085C	Alpha-factor pheromone receptor regulator, negatively regulates pheromone receptor signaling; required for normal mating projection (shmoo) formation; interacts with Cdc12p	-3.65406	4240	-3.75386	5125	0.008	993	5.77345	0	3247	61	M59
YDR086C	Subunit of the Sec61p translocation complex (Sec61p-Sss1p-Sbh1p) that forms a channel for passage of secretory proteins through the endoplasmic reticulum membrane, and of the Ssh1p complex (Ssh1p-Sbh2p-Sss1p); interacts with Ost4p and Wbp1p	-3.53918	740	-3.53906	1551	0.160287	1869	-3.54369	0	-1129	0	NA
YDR087C	Essential evolutionarily conserved nucleolar protein necessary for biogenesis of 60S ribosomal subunits and processing of pre-rRNAs to mature rRNAs, associated with several distinct 66S pre-ribosomal particles	-3.6595	4445	-3.65943	4518	1	4286	-3.65967	0	159	0	NA
YDR088C	RNA splicing factor, required for ATP-independent portion of 2nd catalytic step of spliceosomal RNA splicing; interacts with Prp18p; contains zinc knuckle domain	-3.58972	1666	-3.58985	2330	0.335697	2826	-3.58095	0	-1160	0	NA
YDR089W	Hypothetical protein	-10	5135	-20	5339	2	5339	-10	0	-204	0	NA
YDR090C	Hypothetical protein	-3.60551	2104	-3.65454	4387	0	1	-2.86151	0	2103	16	M42
YDR091C	Essential iron-sulfur protein required for ribosome biogenesis and translation initiation; facilitates binding of a multifactor complex (MFC) of translation initiation factors to the small ribosomal subunit; predicted ABC family ATPase	-10	5135	-1.5847	480	0.01	1130	-3.34397	0	4005	73	M7
YDR092W	Ubiquitin-conjugating enzyme involved in the error-free DNA postreplication repair pathway; interacts with Mms2p to assemble ubiquitin chains at the Ub Lys-63 residue; DNA damage triggers redistribution from the cytoplasm to the nucleus	-3.56011	1072	-1.57785	478	0.002	420	9.21044	0	652	73	M7
YDR093W	Non-essential P-type ATPase that is a potential aminophospholipid translocase, localizes to the plasma membrane and late exocytic or early endocytic membranes, likely involved in protein transport; potential Cdc28p substrate	-3.52975	627	-3.52963	1450	0.149425	1792	-3.54369	0	-1165	0	NA
YDR094W	NA	-3.47035	186	-3.47024	1037	0.0263158	1423	-3.47287	0	-1237	0	NA
YDR095C	NA	-10	5135	-20	5339	2	5339	-10	0	-204	0	NA
YDR096W	Transcriptional factor, involved in the expression of genes during nutrient limitation; also involved in the negative regulation of DPP1 and PHR1	-3.51517	482	-3.51527	1324	0.0734597	1612	-3.50769	0	-1130	0	NA
YDR097C	Protein required for mismatch repair in mitosis and meiosis, forms a complex with Msh2p to repair both single-base & insertion-deletion mispairs; potentially phosphorylated by Cdc28p	-3.63493	3322	-3.63479	3642	0.669048	3371	-3.61958	0	-49	0	NA
YDR098C	Hydroperoxide and superoxide-radical responsive glutathione-dependent oxidoreductase; monothiol glutaredoxin subfamily member along with Grx4p and Grx5p; protects cells from oxidative damage	-3.64335	3802	5.94541	256	0.006	838	-6.16392	0	2964	127	M4
YDR099W	14-3-3 protein, minor isoform; binds proteins and DNA, involved in regulation of many processes including exocytosis and vesicle transport, Ras/MAPK signaling during pseudohyphal development, rapamycin-sensitive signaling, and others	-3.64818	4079	5.957	253	0.002	420	-4.94074	0	3659	127	M4
YDR100W	Integral membrane protein localized to late Golgi vesicles along with the v-SNARE Tlg2p	-3.64783	4074	-3.64764	4239	1	4286	-3.65967	0	-212	0	NA
YDR101C	Protein associated with the ribosomal export complex	-10	5135	7.57863	169	0.016	1285	-6.81154	0	3850	150	M3
YDR102C	NA	-3.54782	866	-3.54785	1663	0.159806	1862	-3.54369	0	-996	0	NA
YDR103W	Scaffold protein that, in response to pheromone, shuttles from the nucleus to the plasma membrane and assembles kinases Ste11p, Ste7p, and Fus3p into a specific signaling complex; active oligomeric form interacts with Ste4p-Ste18p complex	-3.48634	262	8.04375	88	0.004	671	-3.54369	0	-409	150	M3
YDR104C	Meiosis-specific protein of unknown function, required for spore wall formation during sporulation; dispensable for both nuclear divisions during meiosis	-3.64364	3822	-3.64361	4039	1	4286	-3.65967	0	-464	0	NA
YDR105C	Vacuolar membrane protein of unknown function that is conserved in mammals; predicted to contain eleven transmembrane helices; interacts with Pdr5p, a protein involved in multidrug resistance	-3.63585	3365	-3.63599	3677	0.674528	3754	-3.61958	0	-389	0	NA
YDR106W	Actin-related protein	-3.57064	1257	-3.57052	2000	0.333333	2756	-3.58095	0	-1499	0	NA
YDR107C	multispanning membrane protein	-3.62569	2791	-3.62565	3200	0.683698	4229	-3.61958	0	-1438	0	NA
YDR108W	Subunit of TRAPP (transport protein particle), a multi-subunit complex involved in targeting and/or fusion of ER-to-Golgi transport vesicles with their acceptor compartment; protein has late meiotic role, following DNA replication	-3.6491	4109	-3.64926	4272	1	4286	-3.65967	0	-177	0	NA
YDR109C	Hypothetical protein	-3.61986	2547	-3.61973	3017	0.682382	4197	-3.61958	0	-1650	0	NA
YDR110W	Nucleolar protein required for DNA replication fork blocking and recombinational hotspot activities; binds to the replication fork barrier site in the rDNA region; related to retroviral integrases	-3.63266	3190	-3.6328	3536	0.668293	3352	-3.61958	1	-162	0	NA
YDR111C	Putative alanine transaminase (glutamic pyruvic transaminase)	-3.51195	445	-3.51206	1287	0.0761905	1661	-3.50769	0	-1216	0	NA
YDR112W	NA	-3.64471	3967	-3.64482	4153	1	4286	-3.65967	0	-319	0	NA
YDR113C	Securin that inhibits anaphase by binding separin Esp1p, also blocks cyclin destruction and mitotic exit, essential for cell cycle arrest in mitosis in the presence of DNA damage or aberrant mitotic spindles; also present in meiotic nuclei	-3.62402	2701	-3.62407	3133	0.670616	3476	-3.61958	0	-775	0	NA
YDR114C	NA	-3.52286	563	-3.52278	1400	0.0761905	1661	-3.50769	0	-1098	0	NA
YDR115W	Putative mitochondrial ribosomal protein of the large subunit, has similarity to E. coli L34 ribosomal protein; required for respiratory growth, as are most mitochondrial ribosomal proteins	-3.665	4748	-3.66475	4753	1	4286	-3.65967	0	462	0	NA
YDR116C	Mitochondrial ribosomal protein of the large subunit	-3.65775	4371	-3.65779	4471	1	4286	-3.65967	0	85	0	NA
YDR117C	Hypothetical protein	-3.66387	4671	-3.66393	4717	1	4286	-3.65967	0	385	0	NA
YDR118W	Subunit of the Anaphase-Promoting Complex/Cyclosome (APC/C), which is a ubiquitin-protein ligase required for degradation of anaphase inhibitors, including mitotic cyclins, during the metaphase/anaphase transition	-3.63681	3403	-3.63679	3709	0.66586	3206	-3.61958	0	197	0	NA
YDR119W	Hypothetical protein	-3.61506	2379	-3.61502	2885	0.675481	3839	-3.61958	0	-1460	0	NA
YDR120C	tRNA methyltransferase, localizes to both the nucleus and mitochondrion to produce the modified base N2,N2-dimethylguanosine in tRNAs in both compartments	-3.62486	2751	-3.62486	3170	0.671498	3545	-3.61958	0	-794	0	NA
YDR121W	Shared subunit of DNA polymerase epsilon and of ISW2/yCHRAC chromatin accessibility complex; involved in both chromosomal DNA replication and in inheritance of telomeric silencing	-10	5135	-20	5339	2	5339	-10	0	-204	0	NA
YDR122W	Serine/threonine protein kinase involved in regulation of exocytosis; localizes to the cytoplasmic face of the plasma membrane; closely related to Kin2p	-3.65994	4470	-3.65984	4538	1	4286	-3.65967	0	184	0	NA
YDR123C	Component of the heteromeric Ino2p/Ino4p basic helix-loop-helix transcription activator that binds inositol/choline-responsive elements (ICREs), required for derepression of phospholipid biosynthetic genes in response to inositol depletion	-3.65388	4238	-3.65372	4368	1	4286	-3.65967	0	-48	0	NA
YDR124W	Hypothetical protein	-3.5326	651	-3.53252	1473	0.157518	1840	-3.54369	0	-1189	0	NA
YDR125C	Protein of unknown function, similar to Rlp24p	-3.66361	4656	-3.66352	4692	1	4286	-3.65967	0	370	0	NA
YDR126W	Protein essential for spore wall formation	-3.47255	196	-3.47264	1051	0.0276498	1434	-3.47287	0	-1238	0	NA
YDR127W	Pentafunctional arom protein, catalyzes steps 2 through 6 in the biosynthesis of chorismate, which is a precursor to aromatic amino acids	-3.66062	4496	-3.66065	4569	1	4286	-3.65967	0	210	0	NA
YDR128W	Hypothetical protein	-3.64453	3929	-3.64442	4107	1	4286	-3.65967	0	-357	0	NA
YDR129C	Fimbrin, actin-bundling protein; cooperates with Scp1p (calponin/transgelin) in the organization and maintenance of the actin cytoskeleton	-3.65369	4232	-3.65372	4368	1	4286	-3.65967	0	-54	0	NA
YDR130C	Basic protein with putative coiled-coil regions that comprises a filament between spindle pole bodies; self-assembles into filaments with a diameter of approximately 10 nm; potential Cdc28p substrate	-3.66736	5116	-3.66722	4982	1	4286	-3.65967	0	830	0	NA
YDR131C	Hypothetical protein	-3.57866	1426	-3.57844	2133	0.336493	2846	-3.58095	0	-1420	0	NA
YDR132C	Hypothetical protein	-3.56839	1206	-3.56827	1957	0.330144	2678	-3.58095	0	-1472	0	NA
YDR133C	NA	-3.6301	3006	-3.63001	3373	0.660287	3052	-3.61958	0	-46	0	NA
YDR134C	Hypothetical protein	-3.6468	4052	-3.64684	4221	1	4286	-3.65967	0	-234	0	NA
YDR135C	Vacuolar glutathione S-conjugate transporter of the ATP-binding cassette family, has a role in detoxifying metals such as cadmium, mercury, and arsenite; also transports unconjugated bilirubin; similar to human cystic fibrosis protein CFTR	-10	5135	-20	5339	2	5339	-10	0	-204	0	NA
YDR136C	NA	-10	5135	-20	5339	2	5339	-10	0	-204	0	NA
YDR137W	Subunit of a Golgi membrane exchange factor (Ric1p-Rgp1p) that catalyzes nucleotide exchange on Ypt6p	-3.66513	4762	-3.66516	4780	1	4286	-3.65967	0	476	0	NA
YDR138W	Subunit of THO/TREX, related complexes that couple transcription elongation with mitotic recombination and elongation with mRNA metabolism and export, subunit of an RNA Pol II complex; regulates lifespan; similar to Top1p	-3.63127	3086	-3.6312	3445	0.66287	3120	-3.61958	0	-34	0	NA
YDR139C	Ubiquitin-like protein with similarity to mammalian NEDD8; conjugation (neddylation) substrates include the cullins Cdc53p, Rtt101p, and Cul3p; activated by Ula1p and Uba3p (E1 enzyme pair); conjugation mediated by Ubc12p (E2 enzyme)	-3.57689	1390	-3.57693	2111	0.327059	2583	-3.58095	0	-1193	0	NA
YDR140W	Putative S-adenosylmethionine-dependent methyltransferase of the seven beta-strand family; methylates release factor eRF1 (Sup45p) in vitro	-3.6608	4504	-3.66065	4569	1	4286	-3.65967	0	218	0	NA
YDR141C	Protein of unknown function, essential for viability, involved in establishing cellular polarity and morphogenesis; green fluorescent protein (GFP)-fusion protein localizes to the cytoplasm in a punctate pattern	-3.63045	3028	-3.63041	3393	0.673861	3724	-3.61958	0	-696	0	NA
YDR142C	Peroxisomal signal receptor for the N-terminal nonapeptide signal (PTS2) of peroxisomal matrix proteins; WD repeat protein; defects in human homolog cause lethal rhizomelic chondrodysplasia punctata (RCDP)	-3.66572	4815	-3.66558	4808	1	4286	-3.65967	0	529	0	NA
YDR143C	Ubiquitin-protein ligase, controls turnover of a specific class of unstable nuclear proteins including Sir4p but not Sir2p or Sir3p; san1 mutations suppress sir4, spt16, and cdc68 mutations, suggesting a role in chromatin silencing	-3.60447	2070	-3.60449	2661	0.667442	3275	-3.61958	0	-1205	0	NA
YDR144C	GPI-anchored aspartyl protease (yapsin) involved in protein processing; shares functions with Yap3p and Kex2p	-3.60295	2025	-3.60294	2619	0.334118	2788	-3.58095	0	-763	0	NA
YDR145W	Subunit (61/68 kDa) of TFIID and SAGA complexes, involved in RNA polymerase II transcription initiation and in chromatin modification, similar to histone H2A	-3.66506	4759	-3.66516	4780	1	4286	-3.65967	0	473	0	NA
YDR146C	Transcription factor that activates transcription of genes expressed in G1 phase and at the G1/M boundary; localization to the nucleus occurs during G1 and appears to be regulated by phosphorylation by Cdc28p kinase	-3.58904	1647	4.23373	454	0.016	1285	-6.81154	0	362	233	M2_M16_M59
YDR147W	Ethanolamine kinase, primarily responsible for phosphatidylethanolamine synthesis via the CDP-ethanolamine pathway; also exhibits choline kinase activity	-3.63906	3516	4.21753	455	0.024	1384	-5.2736	0	2132	233	M2_M16_M59
YDR148C	Dihydrolipoyl transsuccinylase, a component of the mitochondrial alpha-ketoglutarate dehydrogenase complex, which catalyzes a step in the tricarboxylic acid (TCA) cycle, the oxidative decarboxylation of alpha-ketoglutarate to succinyl-CoA	-3.50702	397	-3.5071	1243	0.0724299	1590	-3.50769	0	-1193	0	NA
YDR149C	NA	-3.56543	1160	-3.56527	1920	0.159524	1852	-3.54369	0	-692	0	NA
YDR150W	Protein required for nuclear migration, localizes to the mother cell cortex and the bud tip; may mediate interactions of dynein and cytoplasmic microtubules with the cell cortex	-3.6316	3100	-3.6316	3456	0.678899	4037	-3.61958	0	-937	0	NA
YDR151C	Member of the CCCH zinc finger family; has similarity to mammalian Tis11 protein, which activates transcription and also has a role in mRNA degradation; may function with Tis11p in iron homeostasis	-3.62958	2982	-3.62961	3361	0.665888	3227	-3.61958	1	-245	0	NA
YDR152W	Highly-acidic cytoplasmic RWD domain-containing protein of unknown function, sensitive to proteolysis, N-terminal region has high content of acidic amino acid residues, putative IUP (intrinsically unstructured protein)	-3.64457	3936	-3.64442	4107	1	4286	-3.65967	0	-350	0	NA
YDR153C	Protein containing an N-terminal epsin-like domain involved in clathrin recruitment and traffic between the Golgi and endosomes; associates with the clathrin adaptor Gga2p, clathrin adaptor complex AP-1, and clathrin	-3.66064	4497	-3.66065	4569	1	4286	-3.65967	0	211	0	NA
YDR154C	NA	-3.61289	2308	-3.61267	2828	0.670455	3448	-3.61958	0	-1140	0	NA
YDR155C	Cytoplasmic peptidyl-prolyl cis-trans isomerase (cyclophilin), catalyzes the cis-trans isomerization of peptide bonds N-terminal to proline residues; binds the drug cyclosporin A	-3.64647	4040	-3.64643	4213	1	4286	-3.65967	1	-246	0	NA
YDR156W	RNA polymerase I subunit A14	-3.44785	130	-3.44792	981	0.00956938	1123	-3.43916	0	-993	0	NA
YDR157W	NA	-3.54667	846	-3.54675	1649	0.159145	1849	-3.54369	0	-1003	0	NA
YDR158W	Aspartic beta semi-aldehyde dehydrogenase, catalyzes the second step in the common pathway for methionine and threonine biosynthesis; expression regulated by Gcn4p and the general control of amino acid synthesis	-3.59531	1806	-3.59522	2439	0.321951	2416	-3.58095	0	-610	0	NA
YDR159W	Nuclear pore-associated protein, forms a complex with Thp1p that is involved in transcription and in mRNA export from the nucleus	-3.57344	1311	-3.57353	2044	0.310748	2270	-3.58095	0	-959	0	NA
YDR160W	Component of the SPS plasma membrane amino acid sensor system (Ssy1p-Ptr3p-Ssy5p), which senses external amino acid concentration and transmits intracellular signals that result in regulation of expression of amino acid permease genes	-3.43832	96	-3.43826	948	0.00700935	979	-3.43916	0	-883	0	NA
YDR161W	interacts with PP2C	-10	5135	-20	5339	2	5339	-10	0	-204	0	NA
YDR162C	Protein involved in the HOG (high osmolarity glycerol) pathway, negatively regulates Hog1p by recruitment of phosphatase Ptc1p the Pbs2p-Hog1p complex, found in the nucleus and cytoplasm, contains an SH3 domain that binds Pbs2p	-3.53985	750	-3.53979	1565	0.164286	1936	-3.54369	0	-1186	0	NA
YDR163W	Non-essential protein involved in pre-mRNA splicing, component of a complex containing Cef1p; has similarity to S. pombe Cwf15p	-3.66206	4582	-3.66188	4634	1	4286	-3.65967	0	296	0	NA
YDR164C	Sm-like protein involved in docking and fusion of exocytic vesicles through binding to assembled SNARE complexes at the membrane; localization to sites of secretion (bud neck and bud tip) is dependent on SNARE function	-3.66729	5077	7.52155	171	0.008	993	-6.16392	0	4084	150	M3
YDR165W	Subunit of a tRNA methyltransferase complex composed of Trm8p and Trm82p that catalyzes 7-methylguanosine modification of tRNA	-3.58789	1625	8.1081	77	0	1	-3.83736	0	1624	150	M3
YDR166C	Essential 107kDa subunit of the exocyst complex (Sec3p, Sec5p, Sec6p, Sec8p, Sec10p, Sec15p, Exo70p, and Exo84p), which has the essential function of mediating polarized targeting of secretory vesicles to active sites of exocytosis	-3.49903	335	-3.49899	1187	0.08	1756	-3.50769	0	-1421	0	NA
YDR167W	Subunit (145 kDa) of TFIID and SAGA complexes, involved in RNA polymerase II transcription initiation and in chromatin modification	-3.66718	5034	-3.66722	4982	1	4286	-3.65967	0	748	0	NA
YDR168W	Essential Hsp90p co-chaperone; necessary for passage through the START phase of the cell cycle	-3.6363	3387	-3.63639	3696	0.685714	4263	-3.61958	0	-876	0	NA
YDR169C	Protein that binds Sin3p in a two-hybrid assay	-3.6459	4024	-3.64603	4206	1	4286	-3.65967	0	-262	0	NA
YDR170C	Guanine nucleotide exchange factor (GEF) for ADP ribosylation factors involved in proliferation of the Golgi, intra-Golgi transport and ER-to-Golgi transport; found in the cytoplasm and on Golgi-associated coated vesicles	-3.42802	70	-3.42803	927	0.00934579	1104	-3.43916	0	-1034	0	NA
YDR171W	Small cytosolic stress-induced chaperone that forms barrel-shaped oligomers and suppresses the aggregation of non-native proteins; oligomer dissociation is not required for function; involved in cytoskeleton reorganization after heat shock	-3.61469	2368	-3.61463	2875	0.673759	3700	-3.61958	1	-1332	0	NA
YDR172W	Translation termination factor eRF3; altered protein conformation creates the [PSI(+)] prion, a dominant cytoplasmically inherited protein aggregate that alters translational fidelity and creates a nonsense suppressor phenotype	-3.64416	3880	-3.64401	4068	1	4286	-3.65967	0	-406	0	NA
YDR173C	Protein involved in regulation of arginine-responsive and Mcm1p-dependent genes; has a dual-specificity inositol polyphosphate kinase activity required for regulation of phosphate- and nitrogen-responsive genes	-3.62383	2689	-3.62367	3124	0.669725	3403	-3.61958	0	-714	0	NA
YDR174W	Chromatin associated high mobility group (HMG) family member involved in genome maintenance; rDNA-binding component of the Pol I transcription system; associates with a 5'-3' DNA helicase and Fpr1p, a prolyl isomerase	-3.5467	847	-3.54675	1649	0.146572	1788	-3.54369	0	-941	0	NA
YDR175C	Mitochondrial ribosomal protein of the small subunit	-10	5135	-20	5339	2	5339	-10	0	-204	0	NA
YDR176W	Transcriptional regulator involved in glucose repression of Gal4p-regulated genes; component of transcriptional adaptor and histone acetyltransferase complexes, the ADA complex, the SAGA complex, and the SLIK complex	-3.65201	4184	-3.6521	4330	1	4286	-3.65967	0	-102	0	NA
YDR177W	Ubiquitin-conjugating enzyme that mediates selective degradation of short-lived and abnormal proteins; plays a role in vesicle biogenesis and ER-associated protein degradation (ERAD); component of the cellular stress response	-3.63569	3360	-3.63559	3663	0.661137	3070	-3.61958	0	290	0	NA
YDR178W	Membrane anchor subunit of succinate dehydrogenase (Sdh1p, Sdh2p, Sdh3p, Sdh4p), which couples the oxidation of succinate to the transfer of electrons to ubiquinone	-3.61733	2467	-3.61737	2959	0.676056	3862	-3.61958	0	-1395	0	NA
YDR179C	Subunit of the Cop9 signalosome, which is required for deneddylation, or removal of the ubiquitin-like protein Rub1p from Cdc53p (cullin); involved in adaptation to pheromone signaling	-3.64168	3671	-3.22649	752	0.014	1244	-2.74998	0	2427	72	M16
YDR179W-A	Hypothetical protein	-3.62362	2682	-3.16072	704	0	1	5.09355	0	2681	72	M16
YDR180W	Putative protein kinase and subunit of cohesin loading factor (Scc2p-Scc4p), a complex required for the loading of cohesin complexes onto chromosomes; involved in establishing sister chromatid cohesion during DSB repair via histone H2AX	-3.56416	1135	-3.56415	1896	0.16545	1967	-3.54369	0	-832	0	NA
YDR181C	Subunit of the SAS complex (Sas2p, Sas4p, Sas5p), which acetylates free histones and nucleosomes and regulates transcriptional silencing; required for the HAT activity of Sas2p	-3.59169	1714	-3.59177	2368	0.33584	2836	-3.58095	0	-1122	0	NA
YDR182W	Putative membrane protein of unknown function involved in Mn2+ homeostasis; mutants display actin and general growth defects, heterogeneous cell cycle arrests, and pleiotropic defects in cell cycle progression and organelle distribution	-3.60096	1955	-3.60101	2562	0.32619	2546	-3.58095	0	-591	0	NA
YDR183W	Protein with a possible role in folding of beta-tubulin; has similarity to phosducins, which are GTPase inhibitors	-3.55052	903	-3.55043	1694	0.155294	1822	-3.54369	0	-919	0	NA
YDR184C	Nuclear protein, possibly involved in regulation of cation stress responses and/or in the establishment of bipolar budding pattern	-3.65606	4304	7.66018	156	0.002	420	-5.09355	1	3884	150	M3
YDR185C	Hypothetical protein	-3.4839	249	-3.57428	2057	0	1	-3.83736	0	248	61	M59
YDR186C	Hypothetical protein	-3.63265	3189	-1.6474	500	0.002	420	-3.0764	0	2769	73	M7
YDR187C	NA	-3.58579	1575	-3.58565	2257	0.330882	2696	-3.58095	0	-1121	0	NA
YDR188W	Subunit of the cytosolic chaperonin Cct ring complex, related to Tcp1p, essential protein that is required for the assembly of actin and tubulins in vivo; contains an ATP-binding motif	-3.63506	3329	-1.62613	496	0	1	-2.74998	0	3328	73	M7
YDR189W	Hydrophilic protein involved in vesicle trafficking between the ER and Golgi; SM (Sec1/Munc-18) family protein that binds the tSNARE Sed5p and stimulates its assembly into a trans-SNARE membrane-protein complex	-3.66722	5049	-3.66722	4982	1	4286	-3.65967	0	763	0	NA
YDR190C	Essential protein involved in transcription regulation; component of chromatin remodeling complexes; required for assembly and function of the INO80 complex; member of the RUVB-like protein family	-3.56196	1099	-3.56192	1860	0.161593	1887	-3.54369	0	-788	0	NA
YDR191W	Member of the Sir2 family of NAD(+)-dependent protein deacetylases; involved along with Hst3p in silencing at telomeres, cell cycle progression, radiation resistance, genomic stability and short-chain fatty acid metabolism	-3.5181	513	-3.51812	1353	0.0774818	1697	-3.50769	0	-1184	0	NA
YDR192C	Subunit of the nuclear pore complex (NPC) that localizes exclusively to the cytoplasmic side; involved in RNA export, most likely at a terminal step; interacts with Gle1p	-3.66693	4975	-3.66681	4928	1	4286	-3.65967	0	689	0	NA
YDR193W	NA	-10	5135	-20	5339	2	5339	-10	0	-204	0	NA
YDR194C	DEAD-box protein required for efficient splicing of mitochondrial Group I and II introns; presumed RNA helicase due to DEAD-box motif	-3.66537	4775	-3.66516	4780	1	4286	-3.65967	0	489	0	NA
YDR195W	RNA-binding protein involved in the cleavage step of mRNA 3'-end formation prior to polyadenylation; also involved in snoRNA maturation	-3.51501	479	-3.51491	1319	0.0780142	1712	-3.50769	0	-1233	0	NA
YDR196C	predicted to catalyze the final step in synthesis of Coenzyme A	-3.65976	4459	-3.65984	4538	1	4286	-3.65967	0	173	0	NA
YDR197W	Mitochondrial translational activator of the COB mRNA; interacts with translating ribosomes, acts on the COB mRNA 5'-untranslated leader	-3.59242	1732	-3.59253	2388	0.323877	2474	-3.58095	0	-742	0	NA
YDR198C	Hypothetical protein	-3.61953	2538	-3.61934	3002	0.671533	3550	-3.61958	0	-1012	0	NA
YDR199W	NA	-3.65302	4215	-3.65291	4352	1	4286	-3.65967	0	-71	0	NA
YDR200C	Cytoplasmic protein required for cytoplasm to vacuole targeting of proteins; forms a complex with Far3p, Far7p, Far10p, and Far11p that is involved in pheromone-induced cell cycle arrest; also localized to the endoplasmic reticulum membrane	-3.65003	4135	-3.65007	4290	1	4286	-3.65967	0	-151	0	NA
YDR201W	Component of Dam1p complex, important for spindle and kinetochore integrity; localized to nuclear side of spindle pole body and along mitotic spindle	-3.53557	693	-3.53542	1512	0.17402	2198	-3.54369	0	-1505	0	NA
YDR202C	Subunit of RAVE (Rav1p, Rav2p, Skp1p), a complex that associates with the V1 domain of the vacuolar membrane (H+)-ATPase (V-ATPase) and promotes assembly and reassembly of the holoenzyme	-3.59699	1844	-3.59715	2477	0.331019	2716	-3.58095	0	-872	0	NA
YDR203W	NA	-3.64119	3640	-3.6412	3893	0.676329	3890	-3.61958	0	-250	0	NA
YDR204W	Protein with a role in ubiquinone (Coenzyme Q) biosynthesis, possibly functioning in stabilization of Coq7p; located on the matrix face of the mitochondrial inner membrane; component of a mitochondrial ubiquinone-synthesizing complex	-3.63078	3064	-3.63081	3414	0.670588	3466	-3.61958	0	-402	0	NA
YDR205W	Member of the cation diffusion facilitator family, localizes to the endoplasmic reticulum and nucleus; mutations affect the cellular distribution of zinc and also confer defects in meiotic recombination between homologous chromatids	-3.51566	485	-3.51562	1326	0.0794393	1747	-3.50769	0	-1262	0	NA
YDR206W	Protein of unknown function, contains a putative RNA recognition motif, deletion results in short telomeres; similar to Est1p, may be partially redundant with Est1p for telomere maintenance	-3.60092	1954	-3.60101	2562	0.339667	2902	-3.58095	0	-948	0	NA
YDR207C	Key transcriptional regulator of early meiotic genes, binds URS1 upstream regulatory sequence, couples metabolic responses to nutritional cues with initiation and progression of meiosis, forms complex with Ime1p, and also with Sin3p-Rpd3p	-3.6156	2404	-3.09676	669	0.006	838	-3.61958	0	1566	48	M13
YDR208W	Phosphatidylinositol-4-phosphate 5-kinase, involved in actin cytoskeleton organization and cell morphogenesis; multicopy suppressor of stt4 mutation	-3.59718	1853	-3.07215	657	0	1	-4.58527	0	1852	48	M13
YDR209C	NA	-3.60286	2022	-3.60294	2619	0.317308	2327	-3.58095	0	-305	0	NA
YDR210W	Protein of unknown function; green fluorescent protein (GFP)-fusion protein localizes to the cell periphery	-3.48586	260	-3.48573	1107	0.0261283	1419	-3.47287	1	-1159	0	NA
YDR211W	Catalytic epsilon subunit of the translation initiation factor eIF2B, the guanine-nucleotide exchange factor for eIF2; activity subsequently regulated by phosphorylated eIF2; first identified as a negative regulator of GCN4 expression	-3.6371	3419	-3.63719	3724	0.688222	4282	-3.61958	0	-863	0	NA
YDR212W	Alpha subunit of chaperonin-containing T-complex, which mediates protein folding in the cytosol; involved in maintenance of actin cytoskeleton; homolog to Drosophila melanogaster and mouse tailless complex polypeptide	-3.5566	1011	-3.55671	1785	0.134615	1786	-3.54369	0	-775	0	NA
YDR213W	Sterol regulatory element binding protein, induces transcription of sterol transport and biosynthetic genes; involved in the anaerobic induction of DAN/TIR mannoproteins and seripauperins; binucleate zinc cluster protein; Ecm22p homolog	-3.64271	3741	-3.51562	1326	0	1	-4.94074	0	3740	59	M12_M28_M53
YDR214W	Co-chaperone that binds to Hsp82p and activates its ATPase activity; similar to Hch1p; expression is regulated by stresses such as heat shock	-3.66194	4571	-3.66188	4634	1	4286	-3.65967	1	285	0	NA
YDR215C	NA	-10	5135	-20	5339	2	5339	-10	0	-204	0	NA
YDR216W	Carbon source-responsive zinc-finger transcription factor, required for transcription of the glucose-repressed gene ADH2, of peroxisomal protein genes, and of genes required for ethanol, glycerol, and fatty acid utilization	-3.61975	2542	-3.61973	3017	0.658537	3018	-3.61958	1	-476	0	NA
YDR217C	DNA damage-dependent checkpoint protein, required for cell-cycle arrest in G1/S, intra-S, and G2/M; transmits checkpoint signal by activating Rad53p and Chk1p; hyperphosphorylated by Mec1p and Tel1p; potential Cdc28p substrate	-3.64431	3900	-3.64442	4107	1	4286	-3.65967	0	-386	0	NA
YDR218C	Sporulation-specific homolog of the yeast CDC3/10/11/12 family of bud neck microfilament genes; meiotic septin expressed at high levels during meiotic divisions and ascospore formation	-3.64467	3956	-3.64482	4153	1	4286	-3.65967	0	-330	0	NA
YDR219C	Hypothetical protein	-3.66696	4978	-3.66681	4928	1	4286	-3.65967	0	692	0	NA
YDR220C	NA	-10	5135	-20	5339	2	5339	-10	0	-204	0	NA
YDR221W	Hypothetical protein	-10	5135	-20	5339	2	5339	-10	0	-204	0	NA
YDR222W	Protein of unknown function; green fluorescent protein (GFP)-fusion protein localizes to the cytoplasm in a punctate pattern	-3.58743	1610	-2.08401	531	0.002	420	-4.94074	0	1190	96	M11_M32
YDR223W	Transcriptional corepressor involved in the regulation of ribosomal protein gene transcription via the TOR signaling pathway and protein kinase A, phosphorylated by activated Yak1p which promotes accumulation of Crf1p in the nucleus	-3.4775	220	-3.47744	1071	0.0289855	1466	-3.47287	0	-1246	0	NA
YDR224C	One of two nearly identical (see HTB2) histone H2B subtypes required for chromatin assembly and chromosome function; Rad6p-Bre1p-Lge1p mediated ubiquitination regulates transcriptional activation, meiotic DSB formation and H3 methylation	-3.64678	4051	-3.64684	4221	1	4286	-3.65967	0	-235	0	NA
YDR225W	One of two nearly identical (see also HTA2) histone H2A subtypes; core histone required for chromatin assembly and chromosome function; DNA damage-dependent phosphorylation by Mec1p facilitates DNA repair; acetylated by Nat4p	-3.63275	3201	-3.6328	3536	0.682039	4189	-3.61958	0	-988	0	NA
YDR226W	Adenylate kinase, required for purine metabolism; localized to the cytoplasm and the mitochondria; lacks cleavable signal sequence	-3.64041	3588	-3.22595	751	0	1	-5.49286	0	3587	106	M13_M59
YDR227W	Silent information regulator that, together with SIR2 and SIR3, is involved in assembly of silent chromatin domains at telomeres and the silent mating-type loci; potentially phosphorylated by Cdc28p; some alleles of SIR4 prolong lifespan	-3.61339	2321	-3.61345	2844	0.667458	3290	-3.61958	0	-969	0	NA
YDR228C	mRNA 3' end processing factor, essential component of cleavage and polyadenylation factor IA (CF IA), involved in pre-mRNA 3' end processing and in transcription termination; binds C-terminal domain of largest subunit of RNA pol II (Rpo21p)	-3.58756	1616	-3.58756	2289	0.32439	2488	-3.58095	0	-872	0	NA
YDR229W	Phospholipid-binding protein that interacts with both Ypt7p and Vps33p, may partially counteract the action of Vps33p and vice versa, localizes to the rim of the vacuole as cells approach stationary phase	-3.595	1796	-3.59484	2426	0.312057	2277	-3.58095	0	-481	0	NA
YDR230W	NA	-3.63691	3408	-3.63679	3709	0.680851	4128	-3.61958	0	-720	0	NA
YDR231C	Mitochondrial inner membrane protein, required for proteolytic processing of Cox2p and its assembly into cytochrome c oxidase	-3.66173	4563	5.48267	362	0.002	420	-4.40258	1	4143	153	M9_M61
YDR232W	5-aminolevulinate synthase, catalyzes the first step in the heme biosynthetic pathway; an N-terminal signal sequence is required for localization to the mitochondrial matrix; expression is regulated by Hap2p-Hap3p	-3.66052	4490	5.46822	363	0.008	993	-5.49286	0	3497	153	M9_M61
YDR233C	Protein of unknown function; has similarity to mammalian reticulon proteins; member of the RTNLA (reticulon-like A) subfamily	-3.62503	2759	-0.578663	463	0.006	838	-5.2736	0	1921	126	M1_M7
YDR234W	Homoaconitase, catalyzes the conversion of homocitrate to homoisocitrate, which is a step in the lysine biosynthesis pathway	-10	5135	-0.550449	462	0.004	671	-2.52557	0	4464	126	M1_M7
YDR235W	U1 snRNP protein involved in splicing, required for U1 snRNP biogenesis; contains multiple tetriatricopeptide repeats	-3.65972	4454	-3.65984	4538	1	4286	-3.65967	0	168	0	NA
YDR236C	Riboflavin kinase, phosphorylates riboflavin to form riboflavin monophosphate (FMN), which is a necessary cofactor for many enzymes; localizes to microsomes and to the mitochondrial inner membrane	-3.64546	4010	-3.64522	4188	1	4286	-3.65967	0	-276	0	NA
YDR237W	Mitochondrial ribosomal protein of the large subunit	-3.63222	3155	-3.632	3474	0.675418	3830	-3.61958	0	-675	0	NA
YDR238C	Essential subunit of the COP II vesicle coat, involved in endoplasmic-to-Golgi protein trafficking and maintenance of normal ER morphology; similar to mammalian beta-coat protein (beta-COP)	-3.64467	3958	-3.64482	4153	1	4286	-3.65967	0	-328	0	NA
YDR239C	Hypothetical protein	-3.56635	1174	-3.5664	1936	0.318396	2348	-3.58095	0	-1174	0	NA
YDR240C	U1 snRNP protein, serine-rich; has no counterpart in mammalian U1 snRNP	-3.60468	2073	-3.60449	2661	0.681499	4165	-3.61958	0	-2092	0	NA
YDR241W	NA	-3.58942	1657	-3.58947	2325	0.326241	2552	-3.58095	0	-895	0	NA
YDR242W	Putative amidase	-3.56421	1137	-3.56415	1896	0.170213	2103	-3.54369	0	-966	0	NA
YDR243C	RNA helicase in the DEAD-box family, involved in RNA isomerization at the 5' splice site	-3.56332	1117	-3.56341	1883	0.167442	2030	-3.54369	0	-913	0	NA
YDR244W	Peroxisomal membrane signal receptor for C-terminal tripeptide signal sequence (PTS1) of peroxisomal matrix proteins, required for peroxisomal matrix protein import, tetratricopeptide repeat protein, also involved in PTS1-independent import	-10	5135	-20	5339	2	5339	-10	0	-204	0	NA
YDR245W	Subunit of a Golgi mannosyltransferase complex also containing Anp1p, Mnn9p, Mnn11p, and Hoc1p that mediates elongation of the polysaccharide mannan backbone; membrane protein of the mannosyltransferase family	-10	5135	-20	5339	2	5339	-10	0	-204	0	NA
YDR246W	One of 10 subunits of the transport protein particle (TRAPP) complex of the cis-Golgi which mediates vesicle docking and fusion; involved in endoplasmic reticulum (ER) to Golgi membrane traffic; human homolog is TRAPPC4	-3.61908	2520	-3.61894	2992	0.674528	3754	-3.61958	1	-1234	0	NA
YDR247W	Cytoplasmic serine/threonine protein kinase; identified as a high-copy suppressor of the synthetic lethality of a sis2 sit4 double mutant, suggesting a role in G1/S phase progression; homolog of Sks1p	-10	5135	-20	5339	2	5339	-10	1	-204	0	NA
YDR248C	Hypothetical protein	-3.55713	1025	-3.55708	1793	0.164319	1941	-3.54369	0	-916	0	NA
YDR249C	Hypothetical protein	-3.6593	4430	-3.65943	4518	1	4286	-3.65967	0	144	0	NA
YDR250C	NA	-3.55387	957	-3.55375	1735	0.171362	2143	-3.54369	0	-1186	0	NA
YDR251W	Essential protein of unknown function; exhibits variable expression during colony morphogenesis; overexpression permits survival without protein phosphatase 2A, inhibits growth, and induces a filamentous phenotype	-3.66737	5124	-3.66722	4982	1	4286	-3.65967	0	838	0	NA
YDR252W	Beta3 subunit of the heterotrimeric nascent polypeptide-associated complex (alpha, beta1, beta3) which binds ribosomes via its beta-subunits in close proximity to nascent polypeptides	-10	5135	-20	5339	2	5339	-10	0	-204	0	NA
YDR253C	Zinc-finger DNA-binding protein, involved in regulating expression of the methionine biosynthetic genes, similar to Met31p	-3.66731	5090	-3.66722	4982	1	4286	-3.65967	0	804	0	NA
YDR254W	Outer kinetochore protein required for chromosome stability, interacts with kinetochore proteins Ctf19p, Ctf3p, and Iml3p; exhibits a two-hybrid interaction with Mif2p; association with CEN DNA requires Ctf19p	-3.58148	1485	-3.58147	2184	0.323113	2449	-3.58095	0	-964	0	NA
YDR255C	Cytosolic protein required for sporulation; also required for the ubiquitination of the gluconeogenetic enzyme fructose-1,6-bisphosphatase, which is degraded rapidly after the switch from gluconeogenesis to glycolysis	-3.56611	1169	-3.56602	1929	0.317961	2342	-3.58095	0	-1173	0	NA
YDR256C	Catalase A, breaks down hydrogen peroxide in the peroxisomal matrix formed by acyl-CoA oxidase (Pox1p) during fatty acid beta-oxidation	-3.64349	3811	-3.64361	4039	1	4286	-3.65967	0	-475	0	NA
YDR257C	Nuclear protein that contains a SET-domain, which have been shown to mediate methyltransferase activity in other proteins	-3.63243	3172	-3.6324	3512	0.673709	3695	-3.61958	0	-523	0	NA
YDR258C	Oligomeric mitochondrial matrix chaperone that cooperates with Ssc1p in mitochondrial thermotolerance after heat shock; prevents the aggregation of misfolded matrix proteins; component of the mitochondrial proteolysis system	-3.58497	1561	-3.58489	2246	0.321696	2411	-3.58095	1	-850	0	NA
YDR259C	Putative basic leucine zipper (bZIP) transcription factor; overexpression increases sodium and lithium tolerance	-3.65736	4352	-3.65739	4459	1	4286	-3.65967	1	66	0	NA
YDR260C	Subunit of the anaphase-promoting complex, which is an E3 ubiquitin ligase that regulates the metaphase-anaphase transition and exit from mitosis; required for activation of the daughter-specific gene expression and spore wall maturation	-3.5833	1530	-3.58337	2220	0.331742	2726	-3.58095	0	-1196	0	NA
YDR261C	Exo-1,3-beta-glucanase, involved in cell wall beta-glucan assembly; may be anchored to the plasma membrane via a glycosylphosphatidylinositol (GPI) anchor	-3.54965	890	-3.54969	1682	0.174941	2208	-3.54369	0	-1318	0	NA
YDR262W	Hypothetical protein	-3.64867	4099	-3.64845	4251	1	4286	-3.65967	0	-187	0	NA
YDR263C	Mitochondrial nuclease functioning in DNA repair and replication, modulates the stability of the mitochondrial genome, induced by exposure to mutagens, also induced during meiosis at a time nearly coincident with commitment to recombination	-3.53752	714	-3.54785	1663	0.002	420	-3.93899	0	294	36	M12_M67
YDR264C	Palmitoyl transferase involved in protein palmitoylation; acts as a negative regulator of pheromone response pathway; required for endocytosis of pheromone receptors; involved in cell shape control; contains ankyrin repeats	-3.61505	2378	-3.50745	1246	0.014	1244	-3.14999	0	1134	32	M54
YDR265W	RING finger peroxisomal membrane peroxin required for peroxisomal matrix protein import, interacts with Pex12p, links ubiquitin-conjugating Pex4p to protein import machinery; mutations in human homolog cause a variety of peroxisomal disorders	-3.61716	2459	-3.54345	1602	0.004	671	-3.74476	0	1788	32	M54
YDR266C	Hypothetical protein	-3.61961	2540	-3.61973	3017	0.666667	3235	-3.61958	0	-695	0	NA
YDR267C	Essential protein involved in assembly of cytosolic and nuclear iron-sulfur proteins	-3.57283	1297	-3.57278	2033	0.319905	2370	-3.58095	0	-1073	0	NA
YDR268W	Mitochondrial tryptophanyl-tRNA synthetase	-10	5135	-20	5339	2	5339	-10	0	-204	0	NA
YDR269C	NA	-10	5135	-20	5339	2	5339	-10	0	-204	0	NA
YDR270W	Cu(+2)-transporting P-type ATPase, required for export of copper from the cytosol into an extracytosolic compartment; has similarity to human proteins involved in Menkes and Wilsons diseases	-3.59257	1737	-3.59253	2388	0.310174	2266	-3.58095	0	-529	0	NA
YDR271C	NA	-3.54095	759	-3.54089	1574	0.161905	1891	-3.54369	0	-1132	0	NA
YDR272W	Cytoplasmic glyoxalase II, catalyzes the hydrolysis of S-D-lactoylglutathione into glutathione and D-lactate	-3.56452	1148	-3.56453	1908	0.169767	2088	-3.54369	0	-940	0	NA
YDR273W	Meiosis-specific component of the spindle pole body, part of the leading edge protein (LEP) coat, forms a ring-like structure at the leading edge of the prospore membrane during meiosis II	-3.48195	243	-3.48192	1091	0.0298165	1474	-3.47287	0	-1231	0	NA
YDR274C	NA	-3.53318	661	-3.53325	1484	0.164649	1947	-3.54369	0	-1286	0	NA
YDR275W	Protein of unknown function, ORF exhibits genomic organization compatible with a translational readthrough-dependent mode of expression	-3.63431	3305	-3.63439	3630	0.680365	4109	-3.61958	0	-804	0	NA
YDR276C	Small plasma membrane protein related to a family of plant polypeptides that are overexpressed under high salt concentration or low temperature, not essential for viability, deletion causes hyperpolarization of the plasma membrane potential	-3.64166	3669	-3.6416	3913	0.673611	3682	-3.61958	0	-13	0	NA
YDR277C	Negative regulator of the glucose-sensing signal transduction pathway, required for repression of transcription by Rgt1p; interacts with Rgt1p and the Snf3p and Rgt2p glucose sensors; phosphorylated by Yck1p, triggering Mth1p degradation	-10	5135	-2.24374	549	0	1	-2.24155	0	5134	66	M32_M49
YDR278C	NA	-3.62024	2562	-3.62012	3026	0.665877	3217	-3.61958	0	-655	0	NA
YDR279W	Ribonuclease H2 subunit, required for RNase H2 activity	-3.66578	4822	-2.31876	553	0	1	-2.9013	0	4821	66	M32_M49
YDR280W	Protein involved in rRNA processing; component of the exosome 3->5 exonuclease complex	-3.66737	5123	-3.66722	4982	1	4286	-3.65967	0	837	0	NA
YDR281C	Protein of unknown function, expression is regulated by phosphate levels	-3.55818	1036	-3.88617	5145	0	1	2.37521	0	1035	85	M5_M21
YDR282C	Hypothetical protein	-3.58729	1606	-3.58718	2280	0.331002	2711	-3.58095	0	-1105	0	NA
YDR283C	Protein kinase, phosphorylates the alpha-subunit of translation initiation factor eIF2 (Sui2p) in response to starvation; activated by uncharged tRNAs and the Gcn1p-Gcn20p complex	-3.58039	1464	-3.58033	2166	0.333333	2756	-3.58095	0	-1292	0	NA
YDR284C	Diacylglycerol pyrophosphate (DGPP) phosphatase, zinc-regulated vacuolar membrane-associated lipid phosphatase, dephosphorylates DGPP to phosphatidate (PA) and Pi, then PA to diacylglycerol; involved in lipid signaling and cell metabolism	-3.60528	2094	5.99258	229	0.012	1199	5.49286	0	895	127	M4
YDR285W	Transverse filament protein of the synaptonemal complex; required for normal levels of meiotic recombination and pairing between homologous chromosome during meiosis; potential Cdc28p substrate	-10	5135	5.99258	229	0.006	838	-5.49286	0	4297	127	M4
YDR286C	Hypothetical protein	-3.63991	3553	-3.63999	3828	0.676744	3907	-3.61958	0	-354	0	NA
YDR287W	<u>in</U>ositol <u>m</U>onophosphatase	-3.57155	1275	-3.57165	2015	0.310427	2269	-3.58095	0	-994	0	NA
YDR288W	Essential protein of unknown function; interacts with Nse4p, which is a component of the Smc5/6 DNA repair complex	-3.50485	375	-3.50498	1225	0.0765661	1676	-3.50769	0	-1301	0	NA
YDR289C	Protein that interacts with exonuclease Rat1p and Rai1p and plays a role in transcription termination by RNA polymerase II, has an RPR domain (carboxy-terminal domain interacting domain); also involved in regulation of Ty1 transposition	-3.63918	3523	-3.63919	3798	0.671533	3550	-3.61958	0	-27	0	NA
YDR290W	NA	-10	5135	-20	5339	2	5339	-10	0	-204	0	NA
YDR291W	Hypothetical protein	-10	5135	-20	5339	2	5339	-10	0	-204	0	NA
YDR292C	Signal recognition particle (SRP) receptor - alpha subunit; contain GTPase domains; involved in SRP-dependent protein targeting; interacts with SRP102p	-3.61469	2370	-3.61463	2875	0.658879	3029	-3.61958	0	-659	0	NA
YDR293C	Protein with a role in maintenance of cellular integrity, interacts with components of the TOR pathway; ssd1 mutant of a clinical S. cerevisiae strain displays elevated virulence	-3.6465	4041	-3.33768	827	0.014	1244	-3.83736	0	2797	38	M66
YDR294C	Dihydrosphingosine phosphate lyase, regulates intracellular levels of sphingolipid long-chain base phosphates (LCBPs), degrades phosphorylated long chain bases, prefers C16 dihydrosphingosine-l-phosphate as a substrate	-3.64118	3639	-3.6412	3893	0.661017	3061	-3.61958	0	578	0	NA
YDR295C	Subunit of a possibly tetrameric trichostatin A-sensitive class II histone deacetylase complex that contains an Hda1p homodimer and an Hda2p-Hda3p heterodimer; required for the activity of the complex; has similarity to Hda3p; Ploidy-related	-3.6605	4487	-3.66065	4569	1	4286	-3.65967	0	201	0	NA
YDR296W	Protein involved in homologous recombination in mitochondria and in transcription regulation in nucleus; binds to activation domains of acidic activators; required for recombination-dependent mtDNA partitioning	-3.66586	4839	-3.66599	4844	1	4286	-3.65967	0	553	0	NA
YDR297W	Sphinganine C4-hydroxylase, catalyses the conversion of sphinganine to phytosphingosine in sphingolipid biosyntheis	-3.62704	2850	-3.19139	721	0	1	-5.49286	0	2849	106	M13_M59
YDR298C	Subunit 5 of the stator stalk of mitochondrial F1F0 ATP synthase, which is a large, evolutionarily conserved enzyme complex required for ATP synthesis; homologous to bovine subunit OSCP (oligomycin sensitivity-conferring protein)	-3.66531	4772	-3.66516	4780	1	4286	-3.65967	0	486	0	NA
YDR299W	Essential protein possibly involved in secretion; multicopy suppressor of sensitivity to Brefeldin A	-3.5705	1252	-3.57052	2000	0.324885	2510	-3.58095	0	-1258	0	NA
YDR300C	Gamma-glutamyl kinase, catalyzes the first step in proline biosynthesis	-10	5135	-3.20172	727	0.004	671	-2.63233	0	4464	43	M20
YDR301W	RNA-binding subunit of the mRNA cleavage and polyadenylation factor; involved in poly(A) site recognition and required for both pre-mRNA cleavage and polyadenylation, 51% sequence similarity with mammalian AAUAA-binding subunit of CPSF	-3.64248	3722	-3.24461	773	0.002	420	-3.79003	0	3302	43	M20
YDR302W	ER membrane protein involved in a late step of glycosylphosphatidylinositol (GPI) anchor assembly; involved in the addition of phosphoethanolamine to the multiply mannosylated GPI intermediate; human PIG-Fp is a functional homolog	-3.56679	1182	-3.56677	1940	0.326139	2542	-3.58095	0	-1360	0	NA
YDR303C	One of 15 subunits of the 'Remodel the Structure of Chromatin' (RSC) complex; essential gene required for regulation of ribosomal protein genes and the cell wall/stress response; highly similar to Rsc30p	-3.66466	4723	-3.66475	4753	1	4286	-3.65967	0	437	0	NA
YDR304C	Peptidyl-prolyl cis-trans isomerase (cyclophilin) of the endoplasmic reticulum, catalyzes the cis-trans isomerization of peptide bonds N-terminal to proline residues; transcriptionally induced in response to unfolded proteins in the ER	-3.66698	4982	-3.66681	4928	1	4286	-3.65967	0	696	0	NA
YDR305C	Dinucleoside triphosphate hydrolase; has similarity to the tumor suppressor FHIT and belongs to the histidine triad (HIT) superfamily of nucleotide-binding proteins	-3.60486	2077	-3.60488	2666	0.67366	3690	-3.61958	0	-1613	0	NA
YDR306C	Hypothetical protein	-3.58782	1620	-3.58794	2295	0.334101	2780	-3.58095	0	-1160	0	NA
YDR307W	Hypothetical protein	-3.54783	867	-3.54785	1663	0.166667	2006	-3.54369	0	-1139	0	NA
YDR308C	Subunit of the RNA polymerase II mediator complex; associates with core polymerase subunits to form the RNA polymerase II holoenzyme; essential for transcriptional regulation; target of the global repressor Tup1p	-3.54545	826	-3.54528	1627	0.17321	2186	-3.54369	0	-1360	0	NA
YDR309C	Protein of unknown function involved in initiation of budding and cellular polarization, interacts with Cdc42p via the Cdc42/Rac-interactive binding (CRIB) domain	-3.4445	114	-3.22187	742	0	1	-0.124134	0	113	63	M10_M62
YDR310C	Transcriptional repressor required for repression of middle sporulation-specific genes during mitosis; regulated by the pachytene checkpoint; a dominant mutation acts as a suppressor of silencing defects of SIR2 mutations	-3.65601	4302	-2.42239	568	0	1	-4.80796	0	4301	56	M1
YDR311W	Subunit of TFIIH and nucleotide excision repair factor 3 complexes, required for nucleotide excision repair, target for transcriptional activators	-3.64058	3599	-2.41056	566	0	1	-3.54369	0	3598	56	M1
YDR312W	Protein required for ribosomal large subunit maturation, functionally redundant with Ssf1p; member of the Brix family	-10	5135	-20	5339	2	5339	-10	0	-204	0	NA
YDR313C	RING-type ubiquitin ligase of the endosomal and vacuolar membranes, binds phosphatidylinositol(3)-phosphate; contains a FYVE finger domain	-3.5554	992	-3.55523	1763	0.169014	2069	-3.54369	1	-1077	0	NA
YDR314C	Hypothetical protein	-10	5135	-20	5339	2	5339	-10	0	-204	0	NA
YDR315C	Inositol 1,3,4,5,6-pentakisphosphate 2-kinase, nuclear protein required for synthesis of 1,2,3,4,5,6-hexakisphosphate (phytate), which is integral to cell function; has 2 motifs conserved in other fungi; ipk1 gle1 double mutant is inviable	-3.66366	4661	-3.66352	4692	1	4286	-3.65967	0	375	0	NA
YDR316W	Protein integral to the mitochondrial membrane; has a conserved methyltransferase motif; multicopy suppressor of respiratory defects caused by OXA1 mutations	-3.64976	4126	-3.64967	4282	1	4286	-3.65967	0	-160	0	NA
YDR317W	Protein of unknown function involved in DNA repair	-3.60628	2126	-3.60643	2703	0.671395	3530	-3.61958	0	-1404	0	NA
YDR318W	Protein involved in minichromosome maintenance; component of the COMA complex that bridges kinetochore subunits that are in contact with centromeric DNA and the subunits bound to microtubules	-3.66046	4485	-3.66025	4556	1	4286	-3.65967	0	199	0	NA
YDR319C	Hypothetical protein	-3.65198	4182	-3.6521	4330	1	4286	-3.65967	0	-104	0	NA
YDR320C	Auxilin-like protein involved in vesicular transport; clathrin-binding protein required for uncoating of clathrin-coated vesicles	-3.64277	3744	-3.64281	3979	0.680288	4106	-3.61958	0	-362	0	NA
YDR321W	Cytosolic L-asparaginase, involved in asparagine catabolism	-10	5135	-20	5339	2	5339	-10	0	-204	0	NA
YDR322W	Mitochondrial ribosomal protein of the large subunit	-3.66068	4498	-3.66065	4569	1	4286	-3.65967	0	212	0	NA
YDR323C	Multivalent adaptor protein that facilitates vesicle-mediated vacuolar protein sorting by ensuring high-fidelity vesicle docking and fusion, which are essential for targeting of vesicles to the endosome; required for vacuole inheritance	-10	5135	-20	5339	2	5339	-10	0	-204	0	NA
YDR324C	Nucleolar protein, component of the small subunit (SSU) processome containing the U3 snoRNA that is involved in processing of pre-18S rRNA	-3.60549	2103	-3.60527	2678	0.673171	3674	-3.61958	0	-1571	0	NA
YDR325W	Non-SMC subunit of the condensin complex (Smc2p-Smc4p-Ycs4p-Brn1p-Ycg1p); required for establishment and maintenance of chromosome condensation, chromosome segregation and for chromatin binding of the condensin complex	-3.62918	2962	-3.62922	3343	0.678571	4016	-3.61958	0	-1054	0	NA
YDR326C	Hypothetical protein	-10	5135	-4.2538	5285	0.004	671	-4.32216	0	4464	81	M14
YDR327W	NA	-3.62422	2712	-3.62407	3133	0.669154	3399	-3.61958	0	-687	0	NA
YDR328C	Evolutionarily conserved kinetochore protein that is part of multiple protein complexes, including the SCF ubiquitin ligase complex, the CBF3 complex that binds centromeric DNA, and the RAVE complex that regulates assembly of the V-ATPase	-3.66582	4829	-3.66558	4808	1	4286	-3.65967	0	543	0	NA
YDR329C	Peroxisomal membrane protein (PMP) required to recruit Pex19p chaperone to peroxisomes; plays selective, essential, direct role in PMP import as a docking factor for Pex19p	-3.58193	1495	-3.58185	2192	0.326969	2576	-3.58095	0	-1081	0	NA
YDR330W	UBX (ubiquitin regulatory X) domain-containing protein that interacts with Cdc48p	-3.64012	3568	-3.63999	3828	0.676123	3870	-3.61958	0	-302	0	NA
YDR331W	ER membrane glycoprotein subunit of the glycosylphosphatidylinositol transamidase complex that adds glycosylphosphatidylinositol (GPI) anchors to newly synthesized proteins; human PIG-K protein is a functional homolog	-3.63066	3048	-3.63081	3414	0.666667	3235	-3.61958	0	-187	0	NA
YDR332W	Hypothetical protein	-10	5135	-20	5339	2	5339	-10	0	-204	0	NA
YDR333C	Hypothetical protein	-3.64988	4130	-3.64967	4282	1	4286	-3.65967	0	-156	0	NA
YDR334W	Swi2/Snf2-related ATPase, component of the SWR1 complex; required for the incorporation of Htz1p into chromatin	-3.66724	5057	-3.66722	4982	1	4286	-3.65967	0	771	0	NA
YDR335W	Karyopherin involved in nuclear import and export; shown to be responsible for nuclear import of replication protein A and for export of several proteins including Swi6p, Far1p, and Pho4p; cargo dissociation involves binding to RanGTP	-3.65864	4406	-3.65861	4495	1	4286	-3.65967	0	120	0	NA
YDR336W	Hypothetical protein	-3.63156	3099	-3.6316	3456	0.655422	2980	-3.61958	0	119	0	NA
YDR337W	Mitochondrial ribosomal protein of the small subunit	-3.58312	1525	-3.58299	2211	0.319249	2364	-3.58095	0	-839	0	NA
YDR338C	Hypothetical protein	-3.63877	3493	-3.63879	3780	0.671533	3550	-3.61958	0	-57	0	NA
YDR339C	Protein required for cell viability	-3.66434	4696	-3.66434	4736	1	4286	-3.65967	0	410	0	NA
YDR340W	NA	-3.63755	3434	-3.63759	3735	0.67757	3963	-3.61958	0	-529	0	NA
YDR341C	Cytoplasmic arginyl-tRNA synthetase	-3.55142	915	-3.55153	1707	0.163551	1926	-3.54369	0	-1011	0	NA
YDR342C	High-affinity glucose transporter of the major facilitator superfamily, nearly identical to Hxt6p, expressed at high basal levels relative to other HXTs, expression repressed by high glucose levels	-3.61978	2544	-3.61973	3017	0.675355	3819	-3.61958	0	-1275	0	NA
YDR343C	High-affinity glucose transporter of the major facilitator superfamily, nearly identical to Hxt7p, expressed at high basal levels relative to other HXTs, repression of expression by high glucose requires SNF3	-3.66733	5098	-3.66722	4982	1	4286	-3.65967	0	812	0	NA
YDR344C	NA	-3.54996	893	-3.55006	1689	0.173709	2192	-3.54369	0	-1299	0	NA
YDR345C	Low affinity glucose transporter of the major facilitator superfamily, expression is induced in low or high glucose conditions	-3.49091	290	-3.49095	1139	0.0283688	1459	-3.47287	0	-1169	0	NA
YDR346C	Protein with a potential role in cell survival pathways, required for the diauxic growth shift; expression in mammalian cells increases survival under conditions inducing apoptosis	-3.66718	5036	-3.62723	3262	0.012	1199	-3.25654	0	3837	18	M60
YDR347W	Mitochondrial ribosomal protein of the small subunit; MRP1 exhibits genetic interactions with PET122, encoding a COX3-specific translational activator, and with PET123, encoding a small subunit mitochondrial ribosomal protein	-3.65505	4269	-3.57617	2097	0.008	993	-3.54369	0	3276	18	M60
YDR348C	Protein of unknown function; green fluorescent protein (GFP)-fusion protein localizes to the cell periphery and bud neck; potential Cdc28p substrate	-3.57415	1326	-3.57428	2057	0.334963	2818	-3.58095	0	-1492	0	NA
YDR349C	Putative GPI-anchored aspartic protease, located in the cytoplasm and endoplasmic reticulum	-3.66257	4604	-3.6627	4664	1	4286	-3.65967	0	318	0	NA
YDR350C	Mitochondrial inner membrane protein required for assembly of the F0 sector of mitochondrial F1F0 ATP synthase, which is a large, evolutionarily conserved enzyme complex required for ATP synthesis	-3.62733	2866	-3.62723	3262	0.670616	3476	-3.61958	0	-610	0	NA
YDR351W	Protein involved in the transport of cell wall components from the Golgi to the cell surface; required for bud growth	-3.65843	4395	-3.6582	4485	1	4286	-3.65967	0	109	0	NA
YDR352W	Hypothetical protein	-3.66582	4827	-3.66558	4808	1	4286	-3.65967	0	541	0	NA
YDR353W	Cytoplasmic thioredoxin reductase, key regulatory enzyme that determines the redox state of the thioredoxin system, which acts as a disulfide reductase system and protects cells against both oxidative and reductive stress	-3.66737	5134	-3.66722	4982	1	4286	-3.65967	0	848	0	NA
YDR354W	Anthranilate phosphoribosyl transferase of the tryptophan biosynthetic pathway, catalyzes the phosphoribosylation of anthranilate, subject to the general control system of amino acid biosynthesis	-3.64511	4001	-3.64522	4188	1	4286	-3.65967	0	-285	0	NA
YDR355C	NA	-3.62065	2580	-3.62052	3035	0.668224	3322	-3.61958	0	-742	0	NA
YDR356W	Inner plaque spindle pole body (SPB) component, ortholog of human kendrin; involved in connecting nuclear microtubules to SPB; interacts with Tub4p-complex and calmodulin; phosphorylated by Mps1p in cell cycle-dependent manner	-3.5073	398	-3.5071	1243	0.0783848	1722	-3.50769	0	-1324	0	NA
YDR357C	Protein of unknown function; green fluorescent protein (GFP)-fusion protein localizes to the cytoplasm in a punctate pattern	-3.63016	3009	-3.63001	3373	0.667458	3290	-3.61958	0	-281	0	NA
YDR358W	Golgi-localized protein with homology to gamma-adaptin, interacts with and regulates Arf1p and Arf2p in a GTP-dependent manner in order to facilitate traffic through the late Golgi	-3.66712	5014	-3.66722	4982	1	4286	-3.65967	0	728	0	NA
YDR359C	Component of the NuA4 histone acetyltransferase complex	-3.64064	3602	13.8155	1	0.006	838	-6.81154	0	2764	259	M1_M2_M4
YDR360W	NA	-3.52817	609	-3.52818	1437	0.0754258	1639	-3.50769	0	-1030	0	NA
YDR361C	Essential protein involved in nuclear export of Mss4p, which is a lipid kinase that generates phosphatidylinositol 4,5-biphosphate and plays a role in actin cytoskeleton organization and vesicular transport	-3.66321	4632	-3.66311	4680	1	4286	-3.65967	0	346	0	NA
YDR362C	One of six subunits of RNA polymerase III transcription initiation factor complex (TFIIIC); part of TFIIIC TauB domain that binds BoxB promoter sites of tRNA and other genes; cooperates with Tfc3p in DNA binding; human homolog is TFIIIC-110	-3.64472	3982	-3.64482	4153	1	4286	-3.65967	0	-304	0	NA
YDR363W	Protein involved in mating-type locus silencing, interacts with Sir2p; probably functions to recruit or stabilize Sir proteins	-3.66694	4976	-3.66681	4928	1	4286	-3.65967	0	690	0	NA
YDR364C	Pre-mRNA splicing factor, important for catalytic step II of pre-mRNA splicing and plays a role in cell cycle progression; required for DNA synthesis during mitosis and meiosis; has WD repeats	-3.5497	892	-3.54969	1682	0.177616	2231	-3.54369	0	-1339	0	NA
YDR365C	Nucleolar protein involved in pre-rRNA processing; depletion causes severely decreased 18S rRNA levels	-3.62443	2721	7.92627	105	0	1	-5.49286	0	2720	150	M3
YDR366C	Hypothetical protein	-3.66556	4795	-3.66558	4808	1	4286	-3.65967	0	509	0	NA
YDR367W	Protein of unknown function; green fluorescent protein (GFP)-fusion protein localizes to the cytoplasm in a punctate pattern	-3.49859	329	7.68165	148	0	1	-6.16392	0	328	150	M3
YDR368W	2-methylbutyraldehyde reductase, may be involved in isoleucine catabolism	-3.60118	1966	-3.60101	2562	0.338942	2892	-3.58095	0	-926	0	NA
YDR369C	Protein required for DNA repair; component of the Mre11 complex, which is involved in double strand breaks, meiotic recombination, telomere maintenance, and checkpoint signaling	-3.57568	1363	-3.57579	2091	0.313253	2283	-3.58095	0	-920	0	NA
YDR370C	Hypothetical protein	-3.64697	4056	-3.64684	4221	1	4286	-3.65967	0	-230	0	NA
YDR371W	Sporulation-specific chitinase	-3.64303	3769	-3.64281	3979	0.67402	3729	-3.61958	0	40	0	NA
YDR372C	Non-essential protein of unknown function involved in vacuolar protein sorting; belongs to a family of cytosolic Golgi-associated proteins suggesting that it may play a role in secretion; also detected in the nucleus	-3.65688	4334	-3.65698	4444	1	4286	-3.65967	0	48	0	NA
YDR373W	N-myristoylated calcium-binding protein that may have a role in intracellular signaling through its regulation of the phosphatidylinositol 4-kinase Pik1p; member of the recoverin/frequenin branch of the EF-hand superfamily	-3.53828	724	-3.53834	1539	0.171838	2158	-3.54369	0	-1434	0	NA
YDR374C	Hypothetical protein	-10	5135	6.03365	221	0.004	671	-4.32216	0	4464	127	M4
YDR375C	Protein of the mitochondrial inner membrane that functions as an ATP-dependent chaperone, required for the assembly of the cytochrome bc(1) complex from the Rip1p and Qcr10p proteins; member of the CDC48/PAS1/SEC18 ATPase family	-3.66134	4539	-3.66147	4609	1	4286	-3.65967	0	253	0	NA
YDR376W	Oxidoreductase of the mitochondrial inner membrane, involved in cytoplasmic and mitochondrial iron homeostasis and required for activity of Fe-S cluster-containing enzymes; one of the few mitochondrial proteins essential for viability	-3.43451	82	-3.43462	938	0.00469484	835	-3.43916	0	-753	0	NA
YDR377W	Subunit f of the F0 sector of mitochondrial F1F0 ATP synthase, which is a large, evolutionarily conserved enzyme complex required for ATP synthesis	-3.61759	2471	-3.61737	2959	0.683453	4225	-3.61958	0	-1754	0	NA
YDR378C	Lsm (Like Sm) protein; part of heteroheptameric complexes (Lsm2p-7p and either Lsm1p or 8p): cytoplasmic Lsm1p complex involved in mRNA decay; nuclear Lsm8p complex part of U6 snRNP and possibly involved in processing tRNA, snoRNA, and rRNA	-10	5135	-20	5339	2	5339	-10	0	-204	0	NA
YDR379W	GTPase-activating protein for the polarity-establishment protein Cdc42p; implicated in control of septin organization, pheromone response, and haploid invasive growth	-3.66711	5013	-3.66722	4982	1	4286	-3.65967	0	727	0	NA
YDR380W	Phenylpyruvate decarboxylase, catalyzes decarboxylation of phenylpyruvate to phenylacetaldehyde, which is the first specific step in the Ehrlich pathway	-3.63553	3350	-3.63559	3663	0.658986	3034	-3.61958	0	316	0	NA
YDR381W	Nuclear protein that binds to RNA and to Mex67p, required for export of poly(A)+ mRNA from the nucleus; member of the REF (RNA and export factor binding proteins) family; another family member, Yra2p, can substitute for Yra1p function	-3.66702	4989	-3.66681	4928	1	4286	-3.65967	0	703	0	NA
YDR382W	Ribosomal protein P2 beta, a component of the ribosomal stalk, which is involved in the interaction between translational elongation factors and the ribosome; regulates the accumulation of P1 (Rpp1Ap and Rpp1Bp) in the cytoplasm	-3.63616	3378	-3.63599	3677	0.683721	4231	-3.61958	0	-853	0	NA
YDR383C	Non-essential kinetochore protein, subunit of the Ctf19 central kinetochore complex (Ctf19p-Mcm21p-Okp1p-Mcm22p-Mcm16p-Ctf3p-Chl4p-Mcm19p-Nkp1p-Nkp2p-Ame1p-Mtw1p)	-3.38655	34	-3.38647	871	0	1	-3.37477	0	33	0	NA
YDR384C	Plasma membrane protein, regulation pattern suggests a possible role in export of ammonia from the cell; member of the TC 9.B.33 YaaH family of putative transporters	-3.63209	3141	-3.08236	661	0.004	671	-5.2736	0	2470	101	M29_M55_M64_M66_M71
YDR385W	Elongation factor 2 (EF-2), also encoded by EFT1; catalyzes ribosomal translocation during protein synthesis; contains diphthamide, the unique posttranslationally modified histidine residue specifically ADP-ribosylated by diphtheria toxin	-3.66716	5029	-3.11701	677	0.02	1337	-3.50769	0	3692	101	M29_M55_M64_M66_M71
YDR386W	Helix-hairpin-helix protein, involved in DNA repair and replication fork stability; functions as an endonuclease in complex with Mms4p; interacts with Rad54p	-3.40373	44	-3.40367	889	0	1	-3.40648	0	43	0	NA
YDR387C	Hypothetical protein	-3.59284	1742	-3.59292	2394	0.336538	2852	-3.58095	0	-1110	0	NA
YDR388W	Actin-associated protein, subunit of a complex (Rvs161p-Rvs167p) involved in regulation of actin cytoskeleton, endocytosis, and viability following starvation or osmotic stress; homolog of mammalian amphiphysin	-3.62929	2968	-3.62922	3343	0.670762	3512	-3.61958	0	-544	0	NA
YDR389W	GTPase activating protein (GAP) for Rho1p, involved in signaling to the actin cytoskeleton, null mutations suppress tor2 mutations and temperature sensitive mutations in actin; potential Cdc28p substrate	-10	5135	-3.12368	684	0	1	-4.48985	0	5134	81	M8_M30
YDR390C	Nuclear protein that acts as a heterodimer with Aos1p to activate Smt3p (SUMO) before its conjugation to proteins (sumoylation), which may play a role in protein targeting; essential for viability	-3.59498	1795	-3.59484	2426	0.326829	2571	-3.58095	0	-776	0	NA
YDR391C	Hypothetical protein	-3.64317	3783	-3.64321	4009	0.678984	4040	-3.61958	0	-257	0	NA
YDR392W	Subunit of the SAGA and SAGA-like transcriptional regulatory complexes, interacts with Spt15p to activate transcription of some RNA polymerase II-dependent genes, also functions to inhibit transcription at some promoters	-3.54527	825	-3.54528	1627	0.165501	1977	-3.54369	0	-1152	0	NA
YDR393W	Mitochondrial inner membrane protein required for normal mitochondrial morphology, may be involved in fission of the inner membrane; forms a homo-oligomeric complex	-3.65782	4375	-3.65779	4471	1	4286	-3.65967	0	89	0	NA
YDR394W	One of six ATPases of the 19S regulatory particle of the 26S proteasome involved in the degradation of ubiquitinated substrates; substrate of N-acetyltransferase B	-3.6329	3223	-2.77952	614	0	1	-2.63233	0	3222	59	M15
YDR395W	Nuclear transport factor (karyopherin) involved in protein transport between the cytoplasm and nucleoplasm; similar to Nmd5p, Cse1p, Lph2p, and the human cellular apoptosis susceptibility protein, CAS1	-3.65105	4162	-3.65088	4305	1	4286	-3.65967	0	-124	0	NA
YDR396W	NA	-3.64847	4093	-3.64845	4251	1	4286	-3.65967	0	-193	0	NA
YDR397C	Beta subunit of the NC2 dimeric histone-fold complex; represses RNA polymerase II transcription through binding to TBP and inhibition of TFIIA and TFIIB; homologous to the Dr1 subunit of the mammalian NC2 (negative cofactor2)	-10	5135	-20	5339	2	5339	-10	0	-204	0	NA
YDR398W	Nucleolar protein, component of the small subunit (SSU) processome containing the U3 snoRNA that is involved in processing of pre-18S rRNA	-3.56384	1128	-3.56378	1892	0.165468	1968	-3.54369	0	-840	0	NA
YDR399W	Dimeric hypoxanthine-guanine phosphoribosyltransferase, catalyzes the formation of both inosine monophosphate and guanosine monophosphate; mutations in the human homolog HPRT1 can cause Lesch-Nyhan syndrome and Kelley-Seegmiller syndrome	-3.57142	1273	7.68165	148	0.006	838	-6.16392	0	435	166	M3_M51
YDR400W	Uridine nucleosidase (uridine-cytidine N-ribohydrolase), cleaves N-glycosidic bonds in nucleosides; involved in recycling pyrimidine deoxy- and ribonucleosides via the pyrimidine salvage pathway	-3.56101	1080	-3.5608	1846	0.173709	2192	-3.54369	0	-1112	0	NA
YDR401W	NA	-10	5135	-20	5339	2	5339	-10	0	-204	0	NA
YDR402C	N-formyltyrosine oxidase, sporulation-specific microsomal enzyme required for spore wall maturation, involved in the production of a soluble LL-dityrosine-containing precursor of the spore wall, homologous to cytochrome P-450s	-3.57292	1300	-3.57278	2033	0.321759	2412	-3.58095	0	-1112	0	NA
YDR403W	Sporulation-specific enzyme required for spore wall maturation, involved in the production of a soluble LL-dityrosine-containing precursor of the spore wall; transcripts accumulate at the time of prospore enclosure	-3.58272	1510	-3.58261	2202	0.327146	2593	-3.58095	0	-1083	0	NA
YDR404C	RNA polymerase II subunit B16; forms two subunit dissociable complex with Rpb4p	-3.65949	4443	-3.65943	4518	1	4286	-3.65967	0	157	0	NA
YDR405W	Mitochondrial ribosomal protein of the large subunit	-3.60947	2209	-3.60955	2757	0.674528	3754	-3.61958	0	-1545	0	NA
YDR406W	ATP binding cassette (ABC) transporter of the plasma membrane; general stress response factor implicated in cellular detoxification; target of Pdr1p, Pdr3p and Pdr8p transcription regulators; promoter contains a PDR responsive element	-3.57676	1384	-3.57655	2103	0.33494	2816	-3.58095	0	-1432	0	NA
YDR407C	One of 10 subunits of the transport protein particle (TRAPP) complex of the cis-Golgi which mediates vesicle docking and fusion; involved in endoplasmic reticulum (ER) to Golgi membrane traffic	-10	5135	-20	5339	2	5339	-10	0	-204	0	NA
YDR408C	Phosphoribosyl-glycinamide transformylase, catalyzes a step in the 'de novo' purine nucleotide biosynthetic pathway	-10	5135	-20	5339	2	5339	-10	0	-204	0	NA
YDR409W	SUMO ligase that promotes the attachment of sumo (Smt3p; small ubiquitin-related modifier) to proteins; binds Ubc9p and may bind septins; specifically required for sumoylation of septins in vivo; localized to the septin ring	-3.58787	1624	-3.58794	2295	0.329327	2651	-3.58095	0	-1027	0	NA
YDR410C	Farnesyl cysteine-carboxyl methyltransferase, mediates the carboxyl methylation step during C-terminal CAAX motif processing of a-factor and RAS proteins in the endoplasmic reticulum, localizes to the ER membrane	-3.56423	1138	-3.56415	1896	0.16152	1883	-3.54369	0	-745	0	NA
YDR411C	Protein of unknown function, localizes to the ER, contains four transmembrane domains; member of the Der1p-like family	-3.66575	4818	-3.66558	4808	1	4286	-3.65967	0	532	0	NA
YDR412W	Protein required for cell viability	-10	5135	-20	5339	2	5339	-10	0	-204	0	NA
YDR413C	NA	-3.52119	546	-3.52099	1379	0.0781609	1716	-3.50769	0	-1170	0	NA
YDR414C	Predicted membrane protein required for the retention of lumenal endoplasmic reticulum proteins; mutants secrete the endogenous ER protein, BiP (Kar2p)	-3.64408	3867	-3.64401	4068	1	4286	-3.65967	0	-419	0	NA
YDR415C	Hypothetical protein	-3.64025	3576	-3.64039	3847	0.678241	3995	-3.61958	0	-419	0	NA
YDR416W	Component of the spliceosome complex involved in pre-mRNA splicing; involved in regulation of cell cycle progression; similar to Drosophila crooked neck protein	-3.66278	4612	-3.6627	4664	1	4286	-3.65967	0	326	0	NA
YDR417C	NA	-3.65107	4164	-3.65088	4305	1	4286	-3.65967	0	-122	0	NA
YDR418W	Protein component of the large (60S) ribosomal subunit, nearly identical to Rpl12Ap; rpl12a rpl12b double mutant exhibits slow growth and slow translation; has similarity to E. coli L11 and rat L12 ribosomal proteins	-3.65446	4256	-3.65454	4387	1	4286	-3.65967	0	-30	0	NA
YDR419W	DNA polymerase eta, involved in the predominantly error-free bypass replication of DNA lesions, catalyzes the efficient and accurate synthesis of DNA opposite cyclobutane pyrimidine dimers; homolog of human POLH and bacterial DinB proteins	-3.62794	2900	-3.62803	3297	0.675355	3819	-3.61958	0	-919	0	NA
YDR420W	Serine/threonine rich cell surface protein that contains an EF hand motif; involved in the regulation of cell wall beta-1,3 glucan synthesis and bud site selection; overexpression confers resistance to Hansenula mrakii killer toxin, HM-1	-3.66454	4715	-3.66434	4736	1	4286	-3.65967	0	429	0	NA
YDR421W	Zinc finger transcriptional activator of the Zn2Cys6 family; activates transcription of aromatic amino acid catabolic genes in the presence of aromatic amino acids	-3.47298	200	-3.47298	1053	0.0280374	1452	-3.47287	0	-1252	0	NA
YDR422C	Alternate beta-subunit of the Snf1p kinase complex, may confer substrate specificity; vacuolar protein containing KIS (Kinase-Interacting Sequence) and ASC (Association with Snf1 kinase Complex) domains involved in protein interactions	-3.63052	3034	-3.63041	3393	0.66506	3184	-3.61958	0	-150	0	NA
YDR423C	AP-1-like bZIP transcriptional activator involved in multiple stress responses, iron metabolism, and pleiotropic drug resistance; controls a set of genes involved in stabilizing proteins, binds consensus sequence TTACTAA; 5' UTR contains uORFs	-3.66539	4779	-3.66516	4780	1	4286	-3.65967	0	493	0	NA
YDR424C	Cytoplasmic light chain dynein, microtubule motor protein	-3.60012	1929	-3.60023	2543	0.327907	2621	-3.58095	0	-692	0	NA
YDR425W	Sorting nexin, involved in the retrieval of late-Golgi SNAREs from the post-Golgi endosome to the trans-Golgi network; forms a complex with Snx4p and Atg20p	-3.66272	4610	-3.6627	4664	1	4286	-3.65967	0	324	0	NA
YDR426C	NA	-10	5135	-20	5339	2	5339	-10	0	-204	0	NA
YDR427W	Non-ATPase regulatory subunit of the 26S proteasome, has similarity to putative proteasomal subunits in other species; null mutant is temperature sensitive and exhibits cell cycle and proteasome assembly defects	-3.57417	1327	-2.72108	589	0	1	-3.99378	0	1326	59	M15
YDR428C	Hypothetical protein	-3.6307	3053	-3.63081	3414	0.675799	3850	-3.61958	0	-797	0	NA
YDR429C	Subunit of the core complex of translation initiation factor 3(eIF3), which is essential for translation	-3.62256	2644	-1.61626	493	0.002	420	-4.24758	0	2224	73	M7
YDR430C	Lysine-specific metalloprotease of the mitochondrial intermembrane space, member of the pitrilysin family; degrades proteins and presequence peptides cleaved from imported proteins; required for normal mitochondrial morphology	-3.59494	1793	-3.59484	2426	0.332569	2755	-3.58095	0	-962	0	NA
YDR431W	NA	-3.52623	591	-3.52638	1421	0.0762125	1666	-3.50769	0	-1075	0	NA
YDR432W	RNA-binding protein that carries poly(A)+ mRNA from the nucleus into the cytoplasm; phosphorylation by Sky1p in the cytoplasm may promote release of mRNAs	-3.66662	4930	-3.6664	4888	1	4286	-3.65967	0	644	0	NA
YDR433W	NA	-3.64457	3937	-3.64442	4107	1	4286	-3.65967	0	-349	0	NA
YDR434W	Transmembrane protein subunit of the glycosylphosphatidylinositol transamidase complex that adds GPIs to newly synthesized proteins; human PIG-Sp homolog	-3.66731	5089	-3.66722	4982	1	4286	-3.65967	0	803	0	NA
YDR435C	Carboxyl methyl transferase, methylates the C terminus of the protein phosphatase 2A catalytic subunit (Pph21p or Pph22p), which is important for complex formation with regulatory subunits	-3.48887	274	-3.48886	1124	0.0305164	1484	-3.47287	0	-1210	0	NA
YDR436W	Serine/threonine protein phosphatase Z, isoform of Ppz1p; involved in regulation of potassium transport, which affects osmotic stability, cell cycle progression, and halotolerance	-3.61667	2438	-3.61659	2930	0.665072	3187	-3.61958	0	-749	0	NA
YDR437W	Subunit of GPI-GlcNAc transferase involved in synthesis of N-acetylglucosaminyl phosphatidylinositol (GlcNAc-PI), which is the first intermediate in glycosylphosphatidylinositol (GPI) anchor synthesis, shares similarity with mammalian PIG-P	-10	5135	-3.47916	1079	0.006	838	-3.14999	0	4297	22	M23
YDR438W	Hypothetical protein	-3.64004	3563	-3.53288	1479	0.004	671	-2.49677	0	2892	48	M5
YDR439W	Protein involved in rDNA silencing; positively charged coiled-coil protein with limited similarity to myosin	-10	5135	-20	5339	2	5339	-10	0	-204	0	NA
YDR440W	Nucleosomal histone H3-Lys79 methylase, associates with transcriptionally active genes, functions in gene silencing at telomeres, most likely by directly modulating chromatin structure and Sir protein localization	-10	5135	-20	5339	2	5339	-10	0	-204	0	NA
YDR441C	Apparent pseudogene, not transcribed or translated under normal conditions; encodes a protein with similarity to adenine phosphoribosyltransferase, but artificially expressed protein exhibits no enzymatic activity	-3.66703	4994	-3.66681	4928	1	4286	-3.65967	0	708	0	NA
YDR442W	NA	-3.55616	1002	-3.55597	1775	0.177184	2228	-3.54369	0	-1226	0	NA
YDR443C	Protein required for stable association of Srb10p-Srb11p kinase with RNA polymerase holoenzyme; subunit of the RNA polymerase II mediator complex; essential for transcriptional regulation	-3.535	684	-3.53506	1503	0.175926	2218	-3.54369	0	-1534	0	NA
YDR444W	Hypothetical protein	-3.5661	1168	-3.56602	1929	0.334123	2791	-3.58095	0	-1623	0	NA
YDR445C	NA	-10	5135	-20	5339	2	5339	-10	0	-204	0	NA
YDR446W	Non-essential protein of unknown function, GFP fusion protein is present in discrete clusters in the nucleus throughout mitosis; may be involved in maintaining chromatin structure	-10	5135	-20	5339	2	5339	-10	0	-204	0	NA
YDR447C	Ribosomal protein 51 (rp51) of the small (40s) subunit; nearly identical to Rps17Ap and has similarity to rat S17 ribosomal protein	-3.64251	3726	-3.6424	3951	0.677647	3967	-3.61958	0	-241	0	NA
YDR448W	Transcription coactivator, component of the ADA and SAGA transcriptional adaptor/HAT (histone acetyltransferase) complexes	-3.47094	189	-3.47092	1041	0.029484	1472	-3.47287	0	-1283	0	NA
YDR449C	Nucleolar protein, component of the small subunit (SSU) processome containing the U3 snoRNA that is involved in processing of pre-18S rRNA	-3.54367	793	7.84641	119	0.002	420	-4.40258	0	373	150	M3
YDR450W	Protein component of the small (40S) ribosomal subunit; nearly identical to Rps18Bp and has similarity to E. coli S13 and rat S18 ribosomal proteins	-3.57367	1320	7.74897	137	0.004	671	-4.40258	0	649	150	M3
YDR451C	One of two homeobox transcriptional repressors (see also Yox1p), that bind to Mcm1p and to early cell cycle box (ECB) elements of cell cycle regulated genes, thereby restricting ECB-mediated transcription to the M/G1 interval	-3.63555	3351	-3.63559	3663	0.676815	3914	-3.61958	0	-563	0	NA
YDR452W	Vacuolar endopolyphosphatase with a role in phosphate metabolism; functions as a homodimer	-3.62675	2838	-3.62684	3243	0.658596	3020	-3.61958	0	-182	0	NA
YDR453C	Stress inducible cytoplasmic thioredoxin peroxidase; cooperates with Tsa1p in the removal of reactive oxygen, nitrogen and sulfur species using thioredoxin as hydrogen donor; deletion enhances the mutator phenotype of tsa1 mutants	-3.62434	2718	-3.62446	3150	0.668246	3335	-3.61958	0	-617	0	NA
YDR454C	Guanylate kinase, converts GMP to GDP; required for growth and mannose outer chain elongation of cell wall N-linked glycoproteins	-3.66716	5027	-3.66722	4982	1	4286	-3.65967	0	741	0	NA
YDR455C	NA	-3.61431	2354	-3.61423	2866	0.681818	4178	-3.61958	0	-1824	0	NA
YDR456W	Endosomal Na+/H+ exchanger, required for intracellular sequestration of Na+; required for osmotolerance to acute hypertonic shock	-3.64121	3643	-3.6412	3893	0.652913	2957	-3.61958	0	686	0	NA
YDR457W	E3 ubiquitin ligase of the hect-domain class; has a role in mRNA export from the nucleus and may regulate transcriptional coactivators	-10	5135	-20	5339	2	5339	-10	0	-204	0	NA
YDR458C	Protein of unknown function; green fluorescent protein (GFP)-fusion protein localizes to the nuclear periphery	-3.63817	3462	-3.63799	3746	0.681093	4146	-3.61958	0	-684	0	NA
YDR459C	Palmitoyltransferase; DHHC-CRD protein that likely functions in pathway(s) outside Ras	-3.60123	1970	-3.60101	2562	0.330952	2703	-3.58095	0	-733	0	NA
YDR460W	Subunit of TFIIH and nucleotide excision repair factor 3 complexes, involved in transcription initiation, required for nucleotide excision repair; ring finger protein similar to mammalian CAK and TFIIH subunit	-3.48737	268	-3.48747	1116	0.0302326	1481	-3.47287	0	-1213	0	NA
YDR461W	Mating pheromone a-factor, made by a cells; interacts with alpha cells to induce cell cycle arrest and other responses leading to mating; biogenesis involves C-terminal modification, N-terminal proteolysis, and export; also encoded by MFA2	-3.60531	2096	-3.60527	2678	0.673031	3654	-3.61958	0	-1558	0	NA
YDR462W	Mitochondrial ribosomal protein of the large subunit	-3.64129	3648	-3.6412	3893	0.680653	4115	-3.61958	0	-467	0	NA
YDR463W	Transcription factor, activated by proteolytic processing in response to signals from the SPS sensor system for external amino acids; activates transcription of amino acid permease genes and may have a role in tRNA processing	-3.57058	1255	-3.57052	2000	0.332553	2752	-3.58095	0	-1497	0	NA
YDR464W	Protein involved in negative regulation of expression of spliceosome components PRP4 and PRP3	-3.59049	1684	-3.15867	703	0.002	420	3.54369	0	1264	72	M16
YDR465C	Arginine methyltransferase; ribosomal protein L12 is a substrate	-3.65721	4349	13.8155	1	0.012	1199	3.0764	0	3150	264	M3_M9
YDR466W	Protein kinase with similarity to mammalian phosphoinositide-dependent kinase 1 (PDK1) and yeast Pkh1p and Pkh2p, two redundant upstream activators of Pkc1p; identified as a multicopy suppressor of a pkh1 pkh2 double mutant	-3.63463	3315	13.8155	1	0	1	-3.83736	0	3314	264	M3_M9
YDR467C	NA	-3.66618	4879	-3.66599	4844	1	4286	-3.65967	0	593	0	NA
YDR468C	Essential t-SNARE that forms a complex with Tlg2p and Vti1p and mediates fusion of endosome-derived vesicles with the late Golgi; binds the docking complex VFT (Vps fifty-three) through interaction with Vps51p	-3.62263	2647	-3.62249	3088	0.675418	3830	-3.61958	0	-1183	0	NA
YDR469W	Subunit of the COMPASS (Set1C) complex, which methylates Rad6p ubiquitinated histone H3 on lysine 4 and is required in transcriptional silencing near telomeres; has similarity to C. elegans Dpy-30	-3.51465	476	-3.51455	1315	0.0815851	1773	-3.50769	0	-1297	0	NA
YDR470C	Protein of unknown function; outer membrane component of the mitochondrial fusion machinery; Ugo1p bind directly to Fzo1p and Mgm1p and thereby link these two GTPases during mitochondrial fusion	-3.60467	2072	-3.60449	2661	0.663551	3138	-3.61958	0	-1066	0	NA
YDR471W	Protein component of the large (60S) ribosomal subunit, nearly identical to Rpl27Ap and has similarity to rat L27 ribosomal protein	-3.63286	3213	-3.6328	3536	0.665893	3231	-3.61958	0	-18	0	NA
YDR472W	One of 10 subunits of the transport protein particle (TRAPP) complex of the cis-Golgi which mediates vesicle docking and fusion; involved in endoplasmic reticulum (ER) to Golgi membrane traffic	-3.58671	1593	-3.5868	2274	0.331787	2738	-3.58095	0	-1145	0	NA
YDR473C	Splicing factor, component of the U4/U6-U5 snRNP complex	-3.62452	2727	-3.62446	3150	0.676744	3907	-3.61958	0	-1180	0	NA
YDR474C	NA	-3.5918	1719	-3.59177	2368	0.335664	2822	-3.58095	0	-1103	0	NA
YDR475C	Protein of unknown function; previously annotated as two separate ORFs, YDR474C and YDR475C, which were merged as a result of corrections to the systematic reference sequence	-3.54474	813	-3.54455	1616	0.167442	2030	-3.54369	0	-1217	0	NA
YDR476C	Hypothetical protein	-3.53265	652	-3.53252	1473	0.165877	1992	-3.54369	0	-1340	0	NA
YDR477W	AMP-activated serine/threonine protein kinase found in a complex containing Snf4p and members of the Sip1p/Sip2p/Gal83p family; required for transcription of glucose-repressed genes, thermotolerance, sporulation, and peroxisome biogenesis	-3.63689	3407	-3.63679	3709	0.66895	3357	-3.61958	0	50	0	NA
YDR478W	Subunit of RNase MRP, which cleaves pre-rRNA; not shared between Rnase MRP and nuclear Rnase P, in contrast to all other Rnase MRP protein subunits; binds to the NME1 RNA subunit of Rnase MRP	-3.64033	3584	-3.64039	3847	0.670534	3456	-3.61958	0	128	0	NA
YDR479C	Peroxisomal integral membrane protein, involved in regulation of peroxisome size and number; genetic interactions suggest that Pex28p and Pex29p act at steps upstream of those mediated by Pex30p, Pex31p, and Pex32p	-3.53974	749	-3.53979	1565	0.166667	2006	-3.54369	0	-1257	0	NA
YDR480W	Regulatory protein of unknown function, pheromone-inducible, involved in the regulation of mating-specific genes and the invasive growth pathway, required for MAP-kinase imposed repression, inhibits pheromone-responsive transcription	-3.58471	1555	-3.58451	2236	0.323671	2466	-3.58095	0	-911	0	NA
YDR481C	Repressible alkaline phosphatase, a glycoprotein localized to the vacuole; regulated by levels of inorganic phosphate and by a system consisting of Pho4p, Pho9p, Pho80p, Pho81p and Pho85p; dephosphorylates phosphotyrosyl peptides	-3.64471	3969	-3.64482	4153	1	4286	-3.65967	0	-317	0	NA
YDR482C	Component of a complex containing Cef1p, putatively involved in pre-mRNA splicing; may bind RNA; has similarity to S. pombe Cwf21p	-3.51379	467	-3.51384	1308	0.0757946	1650	-3.50769	0	-1183	0	NA
YDR483W	Alpha1,2-mannosyltransferase of the Golgi involved in protein mannosylation	-3.66131	4537	-3.66147	4609	1	4286	-3.65967	0	251	0	NA
YDR484W	Component of the GARP (Golgi-associated retrograde protein) complex, Vps51p-Vps52p-Vps53p-Vps54p, which is required for the recycling of proteins from endosomes to the late Golgi; involved in localization of actin and chitin	-3.64193	3686	-3.642	3934	0.67757	3963	-3.61958	0	-277	0	NA
YDR485C	Protein of unknown function, component of the Swr1p complex that incorporates Htz1p into chromatin; required for vacuolar protein sorting	-3.64097	3624	-3.6408	3870	0.676744	3907	-3.61958	0	-283	0	NA
YDR486C	Cytoplasmic and vacuolar membrane protein involved in late endosome to vacuole transport; required for normal filament maturation during pseudohyphal growth; may function in targeting specific cargo proteins for degradation	-3.65863	4405	-3.65861	4495	1	4286	-3.65967	0	119	0	NA
YDR487C	3,4-dihydroxy-2-butanone-4-phosphate synthase (DHBP synthase), required for riboflavin biosynthesis from ribulose-5-phosphate, also has an unrelated function in mitochondrial respiration	-3.54642	844	-3.54638	1642	0.171084	2132	-3.54369	0	-1288	0	NA
YDR488C	Dynein intermediate chain, acts in the cytoplasmic dynein pathway, forms cortical cytoplasmic microtubule capture site with Num1p; null mutant is defective in nuclear migration, essential in the absence of CIN8	-3.54391	800	-3.49479	1157	0	1	-3.10038	0	799	39	M11
YDR489W	Subunit of the GINS complex (Sld5p, Psf1p, Psf2p, Psf3p), which binds to DNA replication origins and facilitates assembly of the DNA replication machinery	-3.64462	3947	-3.59638	2463	0.006	838	-3.79003	0	3109	39	M11
YDR490C	Serine/threonine protein kinase involved in sphingolipid-mediated signaling pathway that controls endocytosis; activates Ypk1p and Ykr2p, components of signaling cascade required for maintenance of cell wall integrity; redundant with Pkh2p	-3.6645	4711	-3.48227	1096	0	1	-3.83736	0	4710	24	M53
YDR491C	NA	-3.53939	744	-3.53943	1560	0.162844	1912	-3.54369	0	-1168	0	NA
YDR492W	Membrane protein involved in zinc metabolism, member of the four-protein IZH family; transcription is regulated directly by Zap1p, expression induced by zinc deficiency and fatty acids; deletion increases sensitivity to elevated zinc	-3.63617	3379	-3.43099	932	0	1	-4.05163	0	3378	24	M53
YDR493W	The authentic, non-tagged protein was localized to the mitochondria	-3.61571	2407	-3.6158	2909	0.685714	4263	-3.61958	0	-1856	0	NA
YDR494W	Mitochondrial ribosomal protein of the small subunit; genetic interactions suggest a possible role in promoting translation initiation	-3.58463	1552	-3.58451	2236	0.321782	2413	-3.58095	0	-861	0	NA
YDR495C	Cytoplasmic protein required for the sorting and processing of soluble vacuolar proteins, acidification of the vacuolar lumen, and assembly of the vacuolar H+-ATPase	-3.5596	1061	-3.55968	1831	0.163121	1915	-3.54369	0	-854	0	NA
YDR496C	Pumilio-homology domain protein that binds ASH1 mRNA at PUF consensus sequences in the 3' UTR and represses its translation, resulting in proper asymmetric localization of ASH1 mRNA	-3.63297	3232	7.98329	97	0.03	1476	-4.69054	0	1756	150	M3
YDR497C	Myo-inositol transporter with strong similarity to the minor myo-inositol transporter Itr2p, member of the sugar transporter superfamily; expression is repressed by inositol and choline via Opi1p and derepressed via Ino2p and Ino4p	-3.62744	2871	-3.62723	3262	0.675481	3839	-3.61958	0	-968	0	NA
YDR498C	Membrane glycoprotein v-SNARE involved in retrograde transport from the Golgi to the ER; required for N- and O-glycosylation in the Golgi but not in the ER; forms a complex with the cytosolic Tip20p	-3.44511	118	-3.45936	1009	0	1	-3.1249	0	117	16	M42
YDR499W	Essential protein required for the DNA integrity checkpoint pathways; interacts physically with Mec1p; putative homolog of S. pombe Rad26 and human ATRIP	-3.6372	3424	-3.72258	5113	0.006	838	-3.34397	0	2586	16	M42
YDR500C	Protein component of the large (60S) ribosomal subunit, has similarity to Rpl37Ap and to rat L37 ribosomal protein	-3.55035	898	-3.55043	1694	0.165094	1960	-3.54369	0	-1062	0	NA
YDR501W	Protein required for partitioning of the 2-micron plasmid	-3.62813	2913	-3.62803	3297	0.664179	3151	-3.61958	0	-238	0	NA
YDR502C	S-adenosylmethionine synthetase, catalyzes transfer of the adenosyl group of ATP to the sulfur atom of methionine; one of two differentially regulated isozymes (Sam1p and Sam2p)	-3.63733	3429	-3.63719	3724	0.678657	4022	-3.61958	0	-593	0	NA
YDR503C	Lipid phosphate phosphatase, catalyzes Mg(2+)-independent dephosphorylation of phosphatidic acid (PA), lysophosphatidic acid, and diacylglycerol pyrophosphate; involved in control of the cellular levels of phosphatidylinositol and PA	-3.50899	417	-3.46071	1013	0	1	-3.93899	0	416	33	M12
YDR504C	Protein required for survival at high temperature during stationary phase; not required for growth on nonfermentable carbon sources	-3.64435	3910	-3.64442	4107	1	4286	-3.65967	0	-376	0	NA
YDR505C	Asn and gln rich protein of unknown function; high-copy suppressor of POL1 (DNA polymerase alpha) and partial suppressor of CDC2 (polymerase delta) and CDC6 (pre-RC loading factor) mutations; overexpression results in growth inhibition	-3.65987	4464	-3.65984	4538	1	4286	-3.65967	0	178	0	NA
YDR506C	Hypothetical protein	-3.65684	4332	-3.65698	4444	1	4286	-3.65967	0	46	0	NA
YDR507C	Protein kinase involved in bud growth and assembly of the septin ring, proposed to have kinase-dependent and kinase-independent activities; undergoes autophosphorylation; similar to Kcc4p and Hsl1p	-3.56163	1091	-3.56154	1854	0.165116	1964	-3.54369	0	-873	0	NA
YDR508C	High-affinity glutamine permease, also transports Leu, Ser, Thr, Cys, Met and Asn; expression is fully dependent on Grr1p and modulated by the Ssy1p-Ptr3p-Ssy5p (SPS) sensor of extracellular amino acids	-10	5135	-20	5339	2	5339	-10	0	-204	0	NA
YDR509W	NA	-3.60145	1976	-3.60139	2577	0.334112	2783	-3.58095	0	-807	0	NA
YDR510W	Ubiquitin-like protein of the SUMO family, conjugated to lysine residues of target proteins; regulates chromatid cohesion, chromosome segregation, APC-mediated proteolysis, DNA replication and septin ring dynamics	-3.62937	2973	-3.62922	3343	0.684466	4243	-3.61958	0	-1270	0	NA
YDR511W	Protein of the mitochondrial intermembrane space, required for acetate utilization and gluconeogenesis; has orthologs in higher eukaryotes	-3.63879	3496	-3.63879	3780	0.674365	3734	-3.61958	0	-238	0	NA
YDR512C	Non-essential protein of unknown function required for transcriptional induction of the early meiotic-specific transcription factor IME1, also required for sporulation	-3.63619	3381	-3.63599	3677	0.656398	2991	-3.61958	0	390	0	NA
YDR513W	Cytoplasmic glutaredoxin, thioltransferase, glutathione-dependent disulfide oxidoreductase involved in maintaining redox state of target proteins, also exhibits glutathione peroxidase activity, expression induced in response to stress	-3.59011	1673	-3.59024	2336	0.323394	2464	-3.58095	0	-791	0	NA
YDR514C	Hypothetical protein	-3.61777	2478	-3.61776	2965	0.679245	4052	-3.61958	0	-1574	0	NA
YDR515W	RNA binding protein that associates with polysomes; proposed to be involved in regulating mRNA translation; involved in the copper-dependent mineralization of copper sulfide complexes on cell surface in cells cultured in copper salts	-3.63809	3458	-3.63799	3746	0.664216	3152	-3.61958	0	306	0	NA
YDR516C	Non-essential protein of unknown function required for transcriptional induction of the early meiotic-specific transcription factor IME1, also required for sporulation	-3.53821	723	-3.63959	3816	0	1	2.17433	0	722	54	M21_M46
YDR517W	Golgi localized protein component of the spindle assembly checkpoint; homolog of human GRASP65, which functions in postmitotic reassembly of Golgi stacks	-3.54772	863	-3.6312	3445	0	1	-3.88693	0	862	54	M21_M46
YDR518W	Protein disulfide isomerase of the endoplasmic reticulum lumen, function overlaps with that of Pdi1p; may interact with nascent polypeptides in the ER	-3.58279	1512	-3.58261	2202	0.330189	2684	-3.58095	0	-1172	0	NA
YDR519W	Membrane-bound peptidyl-prolyl cis-trans isomerase (PPIase), binds to the drugs FK506 and rapamycin; expression pattern suggests possible involvement in ER protein trafficking	-3.58472	1556	-3.58451	2236	0.32093	2388	-3.58095	0	-832	0	NA
YDR520C	Hypothetical protein	-3.63517	3335	-3.63519	3650	0.660241	3049	-3.61958	0	286	0	NA
YDR521W	NA	-3.61036	2238	-3.61033	2774	0.677647	3967	-3.61958	0	-1729	0	NA
YDR522C	Protein expressed during sporulation, redundant with Sps22p for organization of the beta-glucan layer of the spore wall; S. pombe ortholog is a spore wall component	-10	5135	-20	5339	2	5339	-10	0	-204	0	NA
YDR523C	Putative protein serine/threonine kinase expressed at the end of meiosis and localized to the prospore membrane, required for correct localization of enzymes involved in spore wall synthesis	-3.60629	2128	-3.60643	2703	0.666667	3235	-3.61958	0	-1107	0	NA
YDR524C	ADP-ribosylation factor (ARF) GTPase activating protein (GAP) effector, involved in the secretory and endocytic pathways; contains C2C2H2 cysteine/histidine motif	-3.60168	1986	-2.89059	631	0.004	671	-3.93899	0	1315	246	M13_M14_M16_M23_M25_M30_M37
YDR525W	NA	-3.64425	3890	-3.64401	4068	1	4286	-3.65967	0	-396	0	NA
YDR526C	NA	-3.64328	3797	-3.64321	4009	1	4286	-3.65967	0	-489	0	NA
YDR527W	Protein involved in transcription; interacts with RNA polymerase II subunits Rpb2p, Rpb3, and Rpb11p; has similarity to human RPAP1	-3.5671	1185	-3.56715	1945	0.303318	2247	-3.58095	0	-1062	0	NA
YDR528W	Protein involved in regulation of cell wall composition and integrity and response to osmotic stress; overproduction suppresses a lysis sensitive PKC mutation; similar to Lre1p, which functions antagonistically to protein kinase A	-3.64186	3681	-3.642	3934	0.668235	3327	-3.61958	0	354	0	NA
YDR529C	Subunit 7 of the ubiquinol cytochrome-c reductase complex, which is a component of the mitochondrial inner membrane electron transport chain; oriented facing the mitochondrial matrix; N-terminus appears to play a role in complex assembly	-3.6635	4647	-3.66352	4692	1	4286	-3.65967	0	361	0	NA
YDR530C	Diadenosine 5',5''-P1,P4-tetraphosphate phosphorylase II (AP4A phosphorylase), involved in catabolism of bis(5'-nucleosidyl) tetraphosphates; has similarity to Apa1p	-3.62896	2954	-3.62882	3332	0.664303	3168	-3.61958	0	-214	0	NA
YDR531W	Pantothenate kinase (ATP:D-pantothenate 4'-phosphotransferase, EC 2.7.1.33) catalyzes the first committed step in the universal biosynthetic pathway leading to CoA.	-3.63861	3485	-3.63839	3763	0.677494	3958	-3.61958	0	-473	0	NA
YDR532C	Protein of unknown function that localizes to the nuclear side of the spindle pole body and along short spindles; forms a complex with Spc105p	-3.61613	2423	-3.61619	2922	0.663484	3126	-3.61958	0	-703	0	NA
YDR533C	Possible chaperone and cysteine protease with similarity to E. coli Hsp31 and S. cerevisiae Hsp32p, Hsp33p, and Sno4p; member of the DJ-1/ThiJ/PfpI superfamily, which includes human DJ-1 involved in Parkinson's disease; exists as a dimer	-3.52298	564	-3.52278	1400	0.0715935	1579	-3.50769	0	-1015	0	NA
YDR534C	Mannoprotein that is incorporated into the cell wall via a glycosylphosphatidylinositol (GPI) anchor, involved in the retention of siderophore-iron in the cell wall	-3.61009	2229	-3.60994	2771	0.664286	3162	-3.61958	0	-933	0	NA
YDR535C	NA	-3.632	3135	-3.632	3474	0.644928	2935	-3.61958	0	200	0	NA
YDR536W	Glycerol proton symporter of the plasma membrane, subject to glucose-induced inactivation, strongly but transiently induced when cells are subjected to osmotic shock	-3.61859	2500	-3.61855	2978	0.671429	3534	-3.61958	0	-1034	0	NA
YDR537C	NA	-3.62823	2917	-3.62803	3297	0.667458	3290	-3.61958	0	-373	0	NA
YDR538W	Phenylacrylic acid decarboxylase, confers resistance to cinnamic acid, decarboxylates aromatic carboxylic acids to the corresponding vinyl derivatives	-3.59628	1827	-3.59638	2463	0.329621	2676	-3.58095	0	-849	0	NA
YDR539W	Hypothetical protein	-3.6445	3923	-3.64442	4107	1	4286	-3.65967	0	-363	0	NA
YDR540C	Hypothetical protein	-3.52131	549	-3.52135	1386	0.0761905	1661	-3.50769	0	-1112	0	NA
YDR541C	Hypothetical protein	-3.51367	466	-3.51349	1302	0.076555	1673	-3.50769	0	-1207	0	NA
YDR542W	Hypothetical protein	-3.64471	3972	-3.64482	4153	1	4286	-3.65967	0	-314	0	NA
YDR543C	NA	-3.559	1046	-3.55894	1814	0.176201	2222	-3.54369	0	-1176	0	NA
YDR544C	NA	-3.6015	1978	-3.60139	2577	0.305882	2252	-3.58095	0	-274	0	NA
YDR545W	Helicase encoded by the Y' element of subtelomeric regions, highly expressed in the mutants lacking the telomerase component TLC1; potentially phosphorylated by Cdc28p	-3.53518	689	-3.53506	1503	0.167866	2044	-3.54369	0	-1355	0	NA
YEL001C	Hypothetical protein	-3.64568	4015	-3.64563	4196	1	4286	-3.65967	0	-271	0	NA
YEL002C	Beta subunit of the oligosaccharyl transferase (OST) glycoprotein complex; required for N-linked glycosylation of proteins in the endoplasmic reticulum	-3.43129	77	-3.43132	934	0.0117371	1197	-3.43916	0	-1120	0	NA
YEL003W	Subunit of the heterohexameric cochaperone prefoldin complex which binds specifically to cytosolic chaperonin and transfers target proteins to it	-10	5135	-20	5339	2	5339	-10	0	-204	0	NA
YEL004W	Uridine diphosphate-N-acetylglucosamine (UDP-GlcNAc) transporter required for cell wall chitin synthesis; localized to the ER	-3.65962	4449	-3.65943	4518	1	4286	-3.65967	0	163	0	NA
YEL005C	Protein with a potential role in vacuolar function, as suggested by its ability to bind Vac8p; green fluorescent protein (GFP)-fusion protein localizes to the cytoplasm in a punctate pattern	-3.61491	2375	-3.61502	2885	0.683215	4218	-3.61958	0	-1843	0	NA
YEL006W	Hypothetical protein	-3.65189	4180	-3.65169	4321	1	4286	-3.65967	0	-106	0	NA
YEL007W	Hypothetical protein	-3.58907	1649	-3.58909	2316	0.313539	2288	-3.58095	0	-639	0	NA
YEL008W	NA	-3.53894	736	-3.53906	1551	0.171694	2149	-3.54369	0	-1413	0	NA
YEL009C	Transcriptional activator of amino acid biosynthetic genes in response to amino acid starvation; expression is tightly regulated at both the transcriptional and translational levels	-3.55521	986	-3.55523	1763	0.160287	1869	-3.54369	0	-883	0	NA
YEL010W	NA	-3.58724	1603	-3.58718	2280	0.317308	2327	-3.58095	0	-724	0	NA
YEL011W	Glycogen branching enzyme, involved in glycogen accumulation; green fluorescent protein (GFP)-fusion protein localizes to the cytoplasm in a punctate pattern	-3.60829	2176	-3.60838	2738	0.666667	3235	-3.61958	0	-1059	0	NA
YEL012W	Ubiquitin-conjugating enzyme that negatively regulates gluconeogenesis by mediating the glucose-induced ubiquitination of fructose-1,6-bisphosphatase (FBPase); cytoplasmic enzyme that catalyzes the ubiquitination of histones in vitro	-3.45323	143	-3.45329	995	0.004662	834	-3.43916	0	-691	0	NA
YEL013W	Phosphorylated vacuolar membrane protein that interacts with Atg13p, required for the cytoplasm-to-vacuole targeting (Cvt) pathway; interacts with Nvj1p to form nucleus-vacuole junctions	-10	5135	-20	5339	2	5339	-10	0	-204	0	NA
YEL014C	NA	-10	5135	-20	5339	2	5339	-10	0	-204	0	NA
YEL015W	Non-essential conserved protein of unknown function, plays a role in mRNA decapping by specifically affecting the function of the decapping enzyme Dcp1p; localizes to cytoplasmic mRNA processing bodies	-3.36182	13	-3.3618	843	0	1	-3.34397	0	12	0	NA
YEL016C	Hypothetical protein	-3.66715	5024	-3.66722	4982	1	4286	-3.65967	0	738	0	NA
YEL017C-A	Proteolipid associated with plasma membrane H(+)-ATPase (Pma1p); regulates plasma membrane H(+)-ATPase activity; nearly identical to PMP1	-3.50411	369	-3.50392	1217	0.0644391	1533	-3.50769	0	-1164	0	NA
YEL017W	Protein of unknown function with a possible role in glutathione metabolism, as suggested by computational analysis of large-scale protein-protein interaction data; GFP-fusion protein localizes to the nuclear periphery	-3.64104	3633	-3.6412	3893	0.672093	3564	-3.61958	0	69	0	NA
YEL018W	Esa1p-associated factor, subunit of the NuA4 acetyltransferase complex	-3.6115	2270	-3.6115	2803	0.678899	4037	-3.61958	0	-1767	0	NA
YEL019C	SUMO ligase involved in chromosomal organization and DNA repair; forms a complex with Smc5p, Rhc18p, and Nse1p; mutants are sensitive to methyl methanesulfonate and show increased spontaneous mutation and mitotic recombination	-3.63172	3110	-3.6316	3456	0.666667	3235	-3.61958	0	-125	0	NA
YEL020C	Hypothetical protein	-10	5135	-20	5339	2	5339	-10	0	-204	0	NA
YEL021W	Orotidine-5'-phosphate (OMP) decarboxylase, catalyzes the sixth enzymatic step in the de novo biosynthesis of pyrimidines, converting OMP into uridine monophosphate (UMP); converts 5-FOA into 5-fluorouracil, a toxic compound	-10	5135	-20	5339	2	5339	-10	0	-204	0	NA
YEL022W	Guanine nucleotide exchange factor for ADP ribosylation factors (ARFs), involved in vesicular transport between the Golgi and ER, Golgi organization, and actin cytoskeleton organization; similar to but not functionally redundant with Gea1p	-3.6595	4444	-3.65943	4518	1	4286	-3.65967	0	158	0	NA
YEL023C	Hypothetical protein	-3.59098	1696	-3.591	2355	0.334152	2798	-3.58095	0	-1102	0	NA
YEL024W	Ubiquinol-cytochrome-c reductase, a Rieske iron-sulfur protein of the mitochondrial cytochrome bc1 complex; transfers electrons from ubiquinol to cytochrome c1 during respiration	-3.64144	3655	6.05056	215	0.01	1130	-5.2736	0	2525	127	M4
YEL025C	SWI/SNF and RSC interacting protein 1	-10	5135	6.09859	201	0.03	1476	-3.20196	0	3659	127	M4
YEL026W	RNA binding protein, part of U3 snoRNP involved in rRNA processing, part of U4/U6-U5 tri-snRNP involved in mRNA splicing, similar to human 15.5K protein	-3.65412	4243	5.77942	301	0.016	1285	-5.77345	0	2958	142	M9_M60
YEL027W	Proteolipid subunit of the vacuolar H(+)-ATPase V0 sector (subunit c; dicyclohexylcarbodiimide binding subunit); required for vacuolar acidification and important for copper and iron metal ion homeostasis	-3.60099	1957	-3.60101	2562	0.288416	2239	-3.58095	0	-282	0	NA
YEL028W	NA	-3.62475	2741	-3.62486	3170	0.670534	3456	-3.61958	0	-715	0	NA
YEL029C	Protein involved in bud-site selection; diploid mutants display a random budding pattern instead of the wild-type bipolar pattern; has similarity to pyridoxal kinases	-3.56869	1214	-3.56864	1966	0.32783	2611	-3.58095	0	-1397	0	NA
YEL030W	Heat shock protein of the Hsp70 family, localized in mitochondrial nucleoids, plays a role in protein translocation, interacts with Mge1p in an ATP-dependent manner; overexpression induces extensive mitochondrial DNA aggregations	-3.5181	512	-3.51812	1353	0.0722892	1587	-3.50769	0	-1075	0	NA
YEL031W	P-type ATPase, ion transporter of the ER membrane involved in ER function and Ca2+ homeostasis; required for regulating Hmg2p degradation; confers sensitivity to a killer toxin (SMKT) produced by Pichia farinosa KK1	-3.5629	1113	-3.56303	1878	0.152778	1806	-3.54369	0	-693	0	NA
YEL032W	Protein involved in DNA replication; component of the Mcm2-7 hexameric complex that binds chromatin as a part of the pre-replicative complex	-3.61351	2327	-3.61345	2844	0.661939	3088	-3.61958	0	-761	0	NA
YEL033W	NA	-3.65378	4234	-3.65372	4368	1	4286	-3.65967	0	-52	0	NA
YEL034W	Translation initiation factor eIF-5A, promotes formation of the first peptide bond; similar to and functionally redundant with Anb1p; undergoes an essential hypusination modification; expressed under aerobic conditions	-3.66409	4685	-2.55113	573	0.002	420	-5.2736	0	4265	65	M1_M49
YEL035C	Protein of unknown function; transcription may be regulated by Gcr1p	-10	5135	-20	5339	2	5339	-10	0	-204	0	NA
YEL036C	Subunit of the alpha-1,6 mannosyltransferase complex; type II membrane protein; has a role in retention of glycosyltransferases in the Golgi; involved in osmotic sensitivity and resistance to aminonitrophenyl propanediol	-3.65941	4433	-2.5574	574	0.002	420	3.31403	0	4013	65	M1_M49
YEL037C	Protein with ubiquitin-like N terminus, recognizes and binds damaged DNA (with Rad4p) during nucleotide excision repair; regulates Rad4p levels, subunit of Nuclear Excision Repair Factor 2 (NEF2); homolog of human HR23A and HR23B proteins	-3.60842	2179	-2.74904	598	0.006	838	1.90917	0	1341	59	M15
YEL038W	Protein of unknown function, found in both the cytoplasm and nucleus	-10	5135	-20	5339	2	5339	-10	0	-204	0	NA
YEL039C	Cytochrome c isoform 2, expressed under hypoxic conditions; electron carrier of the mitochondrial intermembrane space that transfers electrons from ubiquinone-cytochrome c oxidoreductase to cytochrome c oxidase during cellular respiration	-3.66404	4680	-3.66393	4717	1	4286	-3.65967	0	394	0	NA
YEL040W	Putative glycosidase, glycosylphosphatidylinositol (GPI)-anchored protein localized to the bud neck; has a role in cell wall maintenance	-3.61277	2303	-3.20813	731	0.002	420	-4.58527	0	1883	57	M8
YEL041W	Hypothetical protein	-3.49088	289	-4.12919	5266	0	1	-4.40258	0	288	81	M14
YEL042W	Guanosine diphosphatase located in the Golgi, involved in the transport of GDP-mannose into the Golgi lumen by converting GDP to GMP after mannose is transferred its substrate	-10	5135	-20	5339	2	5339	-10	0	-204	0	NA
YEL043W	Hypothetical protein	-3.56113	1083	-3.56117	1849	0.164678	1948	-3.54369	0	-865	0	NA
YEL044W	Protein that associates with the INO80 chromatin remodeling complex under low-salt conditions	-10	5135	-20	5339	2	5339	-10	0	-204	0	NA
YEL045C	NA	-10	5135	-20	5339	2	5339	-10	0	-204	0	NA
YEL046C	Threonine aldolase, catalyzes the cleavage of L-allo-threonine and L-threonine to glycine; involved in glycine biosynthesis	-10	5135	-20	5339	2	5339	-10	0	-204	0	NA
YEL047C	Fumurate ReDuctase Soluble	-3.65402	4239	-4.74724	5337	0.01	1130	-4.17805	0	3109	108	M14_M18
YEL048C	Hypothetical protein	-3.54854	876	-3.54859	1675	0.162291	1896	-3.54369	0	-1020	0	NA
YEL049W	Part of 23-member seripauperin multigene family encoded mainly in subtelomeric regions, active during alcoholic fermentation, regulated by anaerobiosis, negatively regulated by oxygen, repressed by heme	-3.62373	2685	-3.62367	3124	0.669048	3371	-3.61958	0	-686	0	NA
YEL050C	Mitochondrial ribosomal protein of the large subunit, has similarity to E. coli L2 ribosomal protein; fat21 mutant allele causes inability to utilize oleate and may interfere with activity of the Adr1p transcription factor	-3.5093	420	-3.50922	1265	0.0785714	1727	-3.50769	0	-1307	0	NA
YEL051W	Subunit D of the eight-subunit V1 peripheral membrane domain of the vacuolar H+-ATPase (V-ATPase), an electrogenic proton pump found throughout the endomembrane system; plays a role in the coupling of proton transport and ATP hydrolysis	-3.66691	4971	-3.66681	4928	1	4286	-3.65967	0	685	0	NA
YEL052W	Putative ATPase of the CDC48/PAS1/SEC18 (AAA) family, localized to mitochondria	-3.58783	1621	4.66829	421	0.002	420	-4.11291	0	1201	110	M2
YEL053C	Non-catalytic subunit of N-terminal acetyltransferase of the NatC type, required for replication of dsRNA virus; expression is glucose-repressible	-3.60017	1932	4.69245	409	0.002	420	-5.2736	0	1512	110	M2
YEL054C	Protein component of the large (60S) ribosomal subunit, nearly identical to Rpl12Bp; rpl12a rpl12b double mutant exhibits slow growth and slow translation; has similarity to E. coli L11 and rat L12 ribosomal proteins	-3.57943	1444	-3.57957	2152	0.323741	2468	-3.58095	0	-1024	0	NA
YEL055C	Protein with sequence similarity to the human MybBP1A and weak sequence similar to B-type DNA polymerases, not required for chromosomal DNA replication; required for the synthesis of rRNA	-3.56613	1170	-3.56602	1929	0.321678	2406	-3.58095	0	-1236	0	NA
YEL056W	Subunit of the Hat1p-Hat2p histone acetyltransferase complex; required for high affinity binding of the complex to free histone H4, thereby enhancing Hat1p activity; similar to human RbAp46 and 48; has a role in telomeric silencing	-3.64387	3847	5.98856	232	0.002	420	-5.49286	0	3427	127	M4
YEL057C	Hypothetical protein	-3.66651	4914	5.99258	229	0.01	1130	2.27658	0	3784	127	M4
YEL058W	Essential N-acetylglucosamine-phosphate mutase, a hexosephosphate mutase involved in the biosynthesis of chitin	-3.62769	2892	-3.62763	3278	0.683824	4234	-3.61958	0	-1342	0	NA
YEL059C-A	Subunit of the mitochondrial inner membrane peptidase, which is required for maturation of mitochondrial proteins of the intermembrane space; Som1p facilitates cleavage of a subset of substrates	-3.56961	1232	-3.56939	1980	0.333333	2756	-3.58095	0	-1524	0	NA
YEL059W	NA	-3.51061	435	-3.51064	1277	0.0703883	1567	-3.50769	0	-1132	0	NA
YEL060C	Vacuolar proteinase B (yscB), a serine protease of the subtilisin family; involved in protein degradation in the vacuole and required for full protein degradation during sporulation	-10	5135	-3.42606	924	0	1	-2.76782	0	5134	14	M63_M70
YEL061C	Kinesin motor protein involved in mitotic spindle assembly and chromosome segregation	-3.5753	1354	-3.52494	1410	0	1	-4.40258	0	1353	39	M11
YEL062W	Regulator of nitrogen permeases; transcription is induced in response to proline and urea; contains two PEST sequences	-3.62847	2932	-3.62842	3317	0.678487	4010	-3.61958	0	-1078	0	NA
YEL063C	Plasma membrane arginine permease, requires phosphatidyl ethanolamine (PE) for localization, exclusively associated with lipid rafts; mutation confers canavanine resistance	-3.59714	1852	-3.59715	2477	0.329439	2664	-3.58095	0	-812	0	NA
YEL064C	Putative transporter, member of a family of seven S. cerevisiae genes (AVT1-7) related to vesicular GABA-glycine transporters	-3.63183	3116	-3.6316	3456	0.666667	3235	-3.61958	0	-119	0	NA
YEL065W	Ferrioxamine B transporter, member of the ARN family of transporters that specifically recognize siderophore-iron chelates; transcription is induced during iron deprivation and diauxic shift; potentially phosphorylated by Cdc28p	-3.65832	4389	-3.6582	4485	1	4286	-3.65967	0	103	0	NA
YEL066W	D-Amino acid N-acetyltransferase, catalyzes N-acetylation of D-amino acids through ordered bi-bi mechanism in which acetyl-CoA is first substrate bound and CoA is last product liberated; similar to Hpa2p, acetylates histones weakly in vitro	-3.51586	487	-3.51598	1330	0.0803783	1762	-3.50769	0	-1275	0	NA
YEL067C	NA	-10	5135	-20	5339	2	5339	-10	0	-204	0	NA
YEL068C	NA	-3.59428	1768	-3.59407	2408	0.32304	2444	-3.58095	0	-676	0	NA
YEL069C	Protein of unknown function with similarity to hexose transporter family members, expression is induced by low levels of glucose and repressed by high levels of glucose	-10	5135	-20	5339	2	5339	-10	0	-204	0	NA
YEL070W	Protein of unknown function	-3.56968	1234	-3.56977	1986	0.333333	2756	-3.58095	0	-1522	0	NA
YEL071W	D-lactate dehydrogenase, part of the retrograde regulon which consists of genes whose expression is stimulated by damage to mitochondria and reduced in cells grown with glutamate as the sole nitrogen source, located in the cytoplasm	-3.65565	4286	-3.65576	4412	1	4286	-3.65967	0	0	0	NA
YEL072W	Protein required for sporulation	-10	5135	-20	5339	2	5339	-10	0	-204	0	NA
YEL073C	Hypothetical protein	-10	5135	-20	5339	2	5339	-10	0	-204	0	NA
YEL074W	NA	-3.64117	3638	-3.6412	3893	0.657895	3008	-3.61958	0	630	0	NA
YEL075C	Hypothetical protein	-3.52701	597	-3.5271	1427	0.0743405	1620	-3.50769	0	-1023	0	NA
YEL076C	Hypothetical protein	-3.50097	346	-3.5011	1200	0.0758294	1651	-3.50769	0	-1305	0	NA
YEL076C-A	Hypothetical protein	-3.64405	3865	-3.64401	4068	1	4286	-3.65967	0	-421	0	NA
YEL076W-C	NA	-3.61781	2480	-3.61776	2965	0.683721	4231	-3.61958	0	-1751	0	NA
YEL077C	Hypothetical protein	-3.55494	979	-3.55486	1754	0.159722	1860	-3.54369	0	-881	0	NA
YER001W	Alpha-1,3-mannosyltransferase, integral membrane glycoprotein of the Golgi complex, required for addition of alpha1,3-mannose linkages to N-linked and O-linked oligosaccharides, one of five S. cerevisiae proteins of the MNN1 family	-3.60843	2180	-3.60838	2738	0.669834	3432	-3.61958	0	-1252	0	NA
YER002W	Constituent of 66S pre-ribosomal particles, involved in 60S ribosomal subunit biogenesis	-10	5135	-20	5339	2	5339	-10	0	-204	0	NA
YER003C	Mannose-6-phosphate isomerase, catalyzes the interconversion of fructose-6-P and mannose-6-P; required for early steps in protein mannosylation	-3.65797	4380	-3.65779	4471	1	4286	-3.65967	0	94	0	NA
YER004W	The authentic, non-tagged protein was localized to the mitochondria	-3.61897	2513	-3.61894	2992	0.672941	3641	-3.61958	0	-1128	0	NA
YER005W	Apyrase with wide substrate specificity, involved in preventing the inhibition of glycosylation by hydrolyzing nucleoside tri- and diphosphates which are inhibitors of glycotransferases; partially redundant with Gda1p	-3.6011	1964	-3.60101	2562	0.317757	2335	-3.58095	0	-371	0	NA
YER006W	GTPase that associates with nuclear 60S pre-ribosomes, required for export of 60S ribosomal subunits from the nucleus	-3.61562	2405	7.95438	101	0.008	993	9.21044	0	1412	150	M3
YER007C-A	Hypothetical protein	-10	5135	-2.04252	527	0.002	420	-2.32489	0	4715	85	M1_M71
YER007W	Microtubule effector required for tubulin heterodimer formation, binds alpha-tubulin, required for normal microtubule function, null mutant exhibits cold-sensitive microtubules and sensitivity to benomyl	-3.53334	664	-3.53325	1484	0.164589	1946	-3.54369	0	-1282	0	NA
YER008C	Non-essential subunit of the exocyst complex (Sec3p, Sec5p, Sec6p, Sec8p, Sec10p, Sec15p, Exo70p, Exo84p) which mediates targeting of post-Golgi vesicles to sites of active exocytosis; Sec3p specifically is a spatial landmark for secretion	-3.62744	2872	-3.62723	3262	0.663484	3126	-3.61958	0	-254	0	NA
YER009W	Nuclear envelope protein, interacts with GDP-bound Gsp1p and with proteins of the nuclear pore to transport Gsp1p into the nucleus where it is an essential player in nucleocytoplasmic transport	-3.66162	4552	-3.66147	4609	1	4286	-3.65967	0	266	0	NA
YER010C	Hypothetical protein	-3.57797	1411	-4.26399	5289	0.006	838	-3.34397	0	573	84	M14_M22
YER011W	Cell wall mannoprotein of the Srp1p/Tip1p family of serine-alanine-rich proteins; expression is downregulated at acidic pH and induced by cold shock and anaerobiosis; abundance is increased in cells cultured without shaking	-3.61179	2276	-4.34219	5313	0.002	420	-5.09355	0	1856	84	M14_M22
YER012W	20S proteasome beta-type subunit; localizes to the nucleus throughout the cell cycle	-3.63976	3549	-2.78773	615	0.008	993	-5.2736	0	2556	82	M15_M36_M49
YER013W	DEAH-box RNA-dependent ATPase/ATP-dependent RNA helicase, associates with lariat intermediates before the second catalytic step of splicing; mediates ATP-dependent mRNA release from the spliceosome and unwinds RNA duplexes	-10	5135	-20	5339	2	5339	-10	0	-204	0	NA
YER014W	Protoporphyrinogen oxidase, a mitochondrial enzyme that catalyzes the seventh step in the heme biosynthetic pathway, converting protoporphyrinogen IX to protoporphyrin IX	-3.50659	393	-3.50639	1238	0.0702576	1564	-3.50769	0	-1171	0	NA
YER015W	Long chain fatty acyl-CoA synthetase; accepts a wider range of acyl chain lengths than Faa1p, preferring C9:0-C13:0; involved in the activation of endogenous pools of fatty acids	-3.64846	4092	-3.64845	4251	1	4286	-3.65967	0	-194	0	NA
YER016W	Microtubule-binding protein that together with Kar9p makes up the cortical microtubule capture site and delays the exit from mitosis when the spindle is oriented abnormally	-3.57393	1322	-3.57391	2053	0.327869	2615	-3.58095	0	-1293	0	NA
YER017C	Component, with Yta12p, of the mitochondrial inner membrane m-AAA protease that mediates degradation of misfolded or unassembled proteins and is also required for correct assembly of mitochondrial enzyme complexes	-3.60878	2188	-3.60877	2744	0.66506	3184	-3.61958	0	-996	0	NA
YER018C	Component of the evolutionarily conserved kinetochore-associated Ndc80 complex (Ndc80p-Nuf2p-Spc24p-Spc25p); involved in chromosome segregation, spindle checkpoint activity and kinetochore clustering	-10	5135	-20	5339	2	5339	-10	0	-204	0	NA
YER019C-A	Ssh1p-Sss1p-Sbh2p complex component, involved in protein translocation into the endoplasmic reticulum; homologous to Sbh1p	-10	5135	-20	5339	2	5339	-10	0	-204	0	NA
YER019W	Inositol phosphosphingolipid phospholipase C, hydrolyzes inositolphosphosphingolipids, activated by phosphatidylserine, cardiolipin, and phosphatidylglycerol, mediates Na+ and Li+ halotolerance, contains a P loop-like domain	-10	5135	-20	5339	2	5339	-10	0	-204	0	NA
YER020W	Nucleotide binding alpha subunit of the heterotrimeric G protein that interacts with the receptor Gpr1p, has signaling role in response to nutrients; green fluorescent protein (GFP)-fusion protein localizes to the cell periphery	-3.64393	3854	-3.64401	4068	1	4286	-3.65967	0	-432	0	NA
YER021W	Essential, non-ATPase regulatory subunit of the 26S proteasome lid, similar to the p58 subunit of the human 26S proteasome; temperature-sensitive alleles cause metaphase arrest, suggesting a role for the proteasome in cell cycle control	-3.59705	1847	-3.59715	2477	0.314685	2298	-3.58095	0	-451	0	NA
YER022W	Subunit of the RNA polymerase II mediator complex; associates with core polymerase subunits to form the RNA polymerase II holoenzyme; essential for transcriptional regulation	-3.64029	3580	-3.64039	3847	0.67619	3875	-3.61958	0	-295	0	NA
YER023W	Delta 1-pyrroline-5-carboxylate reductase, catalyzes the last step in proline biosynthesis	-3.58952	1661	-3.58947	2325	0.337237	2858	-3.58095	0	-1197	0	NA
YER024W	Carnitine acetyltransferase; has similarity to Yat1p, which is a carnitine acetyltransferase associated with the mitochondrial outer membrane	-3.6223	2635	-3.62209	3073	0.680191	4100	-3.61958	0	-1465	0	NA
YER025W	Gamma subunit of the translation initiation factor eIF2, involved in the identification of the start codon; binds GTP when forming the ternary complex with GTP and tRNAi-Met	-3.59435	1775	-3.59445	2417	0.323944	2477	-3.58095	0	-702	0	NA
YER026C	Phosphatidylserine synthase, functions in phospholipid biosynthesis; catalyzes the reaction CDP-diaclyglycerol + L-serine = CMP + L-1-phosphatidylserine, transcriptionally repressed by myo-inositol and choline	-10	5135	-20	5339	2	5339	-10	0	-204	0	NA
YER027C	One of three possible beta-subunits of the Snf1 kinase complex, allows nuclear localization of the Snf1 kinase complex in the presence of a nonfermentable carbon source; contains glycogen-binding domain	-3.58227	1501	-3.58223	2196	0.320755	2386	-3.58095	0	-885	0	NA
YER028C	Probable transcriptional repressor involved in response to toxic agents such as hydroxyurea that inhibit ribonucleotide reductase; phosphorylation by Snf1p or the Mec1p pathway inactivates Mig3p, allowing induction of damage response genes	-10	5135	-2.13099	534	0.008	993	-4.69054	0	4142	57	M32
YER029C	Core Sm protein Sm B; part of heteroheptameric complex (with Smd1p, Smd2p, Smd3p, Sme1p, Smx3p, and Smx2p) that is part of the spliceosomal U1, U2, U4, and U5 snRNPs; homolog of human Sm B and Sm B'	-3.61131	2264	-3.61111	2793	0.658986	3034	-3.61958	0	-770	0	NA
YER030W	Hypothetical protein	-3.62264	2648	-3.62249	3088	0.675355	3819	-3.61958	0	-1171	0	NA
YER031C	GTPase of the Ypt/Rab family, very similar to Ypt32p; involved in the exocytic pathway; mediates intra-Golgi traffic or the budding of post-Golgi vesicles from the trans-Golgi	-3.37147	19	-3.01594	646	0	1	-0.919582	0	18	57	M8
YER032W	Protein involved in 3' mRNA processing, interacts with Ref2p; potential Cdc28p substrate	-3.6644	4704	-3.29159	801	0.008	993	3.1249	0	3711	57	M8
YER033C	Cytoplasmic protein of unknown function, transcription is induced under conditions of zinc deficiency	-3.52811	608	-3.36955	849	0	1	-3.47287	1	607	28	M30
YER034W	Hypothetical protein	-10	5135	-3.45936	1009	0.016	1285	-3.54369	0	3850	28	M30
YER035W	RNA-binding protein, activates mRNA decapping directly by binding to the mRNA substrate and enhancing the activity of the decapping proteins Dcp1p and Dcp2p	-3.63378	3285	5.73173	321	0.004	671	-5.77345	1	2614	124	M9
YER036C	ATPase of the ATP-binding cassette (ABC) family involved in ribosome biogenesis, has similarity to Gcn20p	-3.6096	2215	5.43762	364	0.002	420	-4.94074	0	1795	219	M9_M32_M59
YER037W	Protein of unknown function, expression is induced by low phosphate levels and by inactivation of Pho85p	-3.66505	4756	5.26927	372	0	1	5.77345	1	4755	219	M9_M32_M59
YER038C	Essential protein of unknown function; heterozygous mutant shows haploinsufficiency in K1 killer toxin resistance	-3.63229	3166	-3.6324	3512	0.667447	3279	-3.61958	0	-113	0	NA
YER039C	Protein of unknown function, has homology to Vrg4p	-3.62767	2890	-4.00256	5190	0	1	-3.47287	0	2889	29	M43
YER040W	Transcriptional activator of genes regulated by nitrogen catabolite repression (NCR), localization and activity regulated by quality of nitrogen source	-3.64473	3984	-4.04662	5218	0	1	-3.79003	0	3983	29	M43
YER041W	Protein of unknown function, has similarity to endonuclease Rth1p; potentially phosphorylated by Cdc28p	-10	5135	-20	5339	2	5339	-10	0	-204	0	NA
YER042W	Peptide methionine sulfoxide reductase, reverses the oxidation of methionine residues; involved in oxidative damage repair, providing resistance to oxidative stress and regulation of lifespan	-3.47448	207	-3.47435	1061	0.0288462	1465	-3.47287	0	-1258	0	NA
YER043C	S-adenosyl-L-homocysteine hydrolase, catabolizes S-adenosyl-L-homocysteine which is formed after donation of the activated methyl group of S-adenosyl-L-methionine (AdoMet) to an acceptor	-3.57332	1308	5.81588	291	0.004	671	-3.10038	0	637	159	M9_M66
YER044C	Endoplasmic reticulum membrane protein, may facilitate protein-protein interactions between the Erg26p dehydrogenase and the Erg27p 3-ketoreductase and/or tether these enzymes to the ER, also interacts with Erg6p	-3.64382	3843	-3.64361	4039	1	4286	-3.65967	0	-443	0	NA
YER044C-A	Meiosis-specific protein involved in recombination; required for chromosome synapsis; required for production of viable spores	-3.52871	615	6.10758	199	0	1	-4.94074	0	614	127	M4
YER045C	Basic leucine zipper (bZIP) transcription factor of the ATF/CREB family, may regulate transcription of genes involved in utilization of non-optimal carbon sources	-3.58628	1584	-3.58642	2268	0.331754	2728	-3.58095	0	-1144	0	NA
YER046W	Meiosis-specific protein of unknown function, required for spore wall formation during sporulation; dispensible for both nuclear divisions during meiosis	-3.61258	2297	-3.61267	2828	0.65566	2984	-3.61958	1	-687	0	NA
YER047C	Putative ATPase of the AAA family, interacts with the Sin1p transcriptional repressor in the two-hybrid system	-3.62384	2691	-3.62367	3124	0.671533	3550	-3.61958	0	-859	0	NA
YER048C	Nuclear type II J heat shock protein of the E. coli dnaJ family, contains a leucine zipper-like motif, binds to non-native substrates for presentation to Ssa3p, may function during protein translocation, assembly and disassembly	-3.64341	3806	-3.64321	4009	1	4286	-3.65967	0	-480	0	NA
YER049W	Hypothetical protein	-3.62383	2690	-4.09636	5247	0.002	420	1.23645	0	2270	57	M6
YER050C	Mitochondrial ribosomal protein of the small subunit, has similarity to E. coli S18 ribosomal protein	-3.66588	4844	-3.66599	4844	1	4286	-3.65967	0	558	0	NA
YER051W	Hypothetical protein	-3.64379	3838	-3.64361	4039	1	4286	-3.65967	0	-448	0	NA
YER052C	Aspartate kinase (L-aspartate 4-P-transferase); cytoplasmic enzyme that catalyzes the first step in the common pathway for methionine and threonine biosynthesis; expression regulated by Gcn4p and the general control of amino acid synthesis	-3.57786	1410	5.71327	327	0.002	420	-4.48985	0	990	124	M9
YER053C	Mitochondrial phosphate carrier, imports inorganic phosphate into mitochondria; functionally redundant with Mir1p but less abundant than Mir1p under normal conditions; expression is induced at high temperature	-3.64024	3574	-3.64039	3847	0.662621	3100	-3.61958	0	474	0	NA
YER054C	Putative regulatory subunit of the protein phosphatase Glc7p, proposed to be involved in glycogen metabolism; contains a conserved motif (GVNK motif) that is also found in Gac1p, Pig1p, and Pig2p	-3.58061	1470	-4.27501	5295	0	1	-2.98539	0	1469	81	M14
YER055C	ATP phosphoribosyltransferase, a hexameric enzyme, catalyzes the first step in histidine biosynthesis; mutations cause histidine auxotrophy and sensitivity to Cu, Co, and Ni salts; transcription is regulated by general amino acid control	-3.64231	3706	-3.6424	3951	0.673611	3682	-3.61958	0	24	0	NA
YER056C	Purine-cytosine permease, mediates purine (adenine, guanine, and hypoxanthine) and cytosine accumulation	-3.6373	3427	-3.63719	3724	0.68171	4171	-3.61958	0	-744	0	NA
YER056C-A	Protein component of the large (60S) ribosomal subunit, nearly identical to Rpl34Bp and has similarity to rat L34 ribosomal protein	-3.66028	4476	-3.66025	4556	1	4286	-3.65967	0	190	0	NA
YER057C	Member of the p14.5 protein family with similarity to Mmf1p, functionally complements Mmf1p function when targeted to mitochondria; heat shock inducible; high-dosage growth inhibitor; forms a homotrimer in vitro	-3.50941	422	-3.50922	1265	0.0776471	1699	-3.50769	1	-1277	0	NA
YER058W	Protein required for assembly of cytochrome c oxidase	-10	5135	-20	5339	2	5339	-10	0	-204	0	NA
YER059W	Pho85p cyclin of the Pho80p subfamily; forms the major Glc8p kinase together with Pcl7p and Pho85p; involved in the control of glycogen storage by Pho85p; stabilized by Elongin C binding	-10	5135	-20	5339	2	5339	-10	0	-204	0	NA
YER060W	Putative purine-cytosine permease, very similar to Fcy2p but cannot substitute for its function	-3.63101	3079	-3.63081	3414	0.679157	4047	-3.61958	0	-968	0	NA
YER060W-A	Putative purine-cytosine permease, very similar to Fcy2p but cannot substitute for its function	-3.62095	2588	-3.62091	3046	0.635714	2929	-3.61958	0	-341	0	NA
YER061C	Mitochondrial beta-keto-acyl synthase with possible role in fatty acid synthesis; required for mitochondrial respiration	-3.65083	4159	-3.65088	4305	1	4286	-3.65967	0	-127	0	NA
YER062C	One of two redundant DL-glycerol-3-phosphatases (RHR2/GPP1 encodes the other) involved in glycerol biosynthesis; induced in response to hyperosmotic stress and oxidative stress, and during the diauxic transition	-3.59337	1751	13.8155	1	0.064	1532	-6.16392	0	219	275	M2_M9_M32_M57
YER063W	Protein of unknown function; overproduction suppresses the transcriptional defect caused by an hpr1 mutation	-3.63021	3013	13.8155	1	0.002	420	-3.93899	0	2593	275	M2_M9_M32_M57
YER064C	Non-essential nuclear protein; null mutation has global effects on transcription	-3.64007	3566	-3.60139	2577	0.002	420	-3.61958	0	3146	33	M12
YER065C	Isocitrate lyase, catalyzes the formation of succinate and glyoxylate from isocitrate, a key reaction of the glyoxylate cycle; expression of ICL1 is induced by growth on ethanol and repressed by growth on glucose	-10	5135	-20	5339	2	5339	-10	0	-204	0	NA
YER066C-A	NA	-3.58579	1574	-3.58565	2257	0.334963	2818	-3.58095	0	-1244	0	NA
YER066W	Hypothetical protein	-3.62011	2558	-3.62012	3026	0.657143	3000	-3.61958	0	-442	0	NA
YER067W	Hypothetical protein	-3.66542	4782	-4.21405	5278	0.002	420	-4.17805	0	4362	34	M29
YER068W	Component of the CCR4-NOT transcription regulatory complex, which represses transcription, at least in part, by inhibiting functional TBP-DNA interactions and also aids in transcription elongation; interacts with C-terminal region of Not1p	-3.65255	4198	4.62786	431	0.024	1384	-6.16392	0	2814	110	M2
YER069W	Protein that is processed in the mitochondrion to yield acetylglutamate kinase and N-acetyl-gamma-glutamyl-phosphate reductase, which catalyze the 2nd and 3rd steps in arginine biosynthesis; enzymes form a complex with Arg2p	-3.37429	22	-3.75073	5124	0	1	-1.43024	0	21	29	M43
YER070W	Ribonucleotide-diphosphate reductase (RNR), large subunit; the RNR complex catalyzes the rate-limiting step in dNTP synthesis and is regulated by DNA replication and DNA damage checkpoint pathways via localization of the small subunits	-10	5135	-3.16637	708	0	1	-4.69054	0	5134	189	M8_M11_M12_M13_M43
YER071C	Protein of unknown function; green fluorescent protein (GFP)-fusion protein localizes to the cytoplasm in a punctate pattern	-10	5135	-20	5339	2	5339	-10	0	-204	0	NA
YER072W	Vacuolar transporter chaperon (VTC) involved in distributing V-ATPase and other membrane proteins; together with other VTC proteins, forms a heterotetrameric complex that associates with the SNARE Nyv1p and the V0 sector of the V-ATPase	-3.59321	1746	-3.5933	2398	0.332547	2749	-3.58095	0	-1003	0	NA
YER073W	Mitochondrial aldehyde dehydrogenase, involved in regulation or biosynthesis of electron transport chain components and acetate formation; activated by K+; utilizes NADP+ as the preferred coenzyme; constitutively expressed	-10	5135	-3.48573	1107	0.004	671	-3.79003	0	4464	30	M36_M62
YER074W	Protein component of the small (40S) ribosomal subunit; identical to Rps24Bp and has similarity to rat S24 ribosomal protein	-3.64152	3660	-3.6416	3913	0.667464	3296	-3.61958	0	364	0	NA
YER075C	Phosphotyrosine-specific protein phosphatase involved in the inactivation of mitogen-activated protein kinase (MAPK) during osmolarity sensing; dephosporylates Hog1p MAPK and regulates its localization; localized to the cytoplasm	-3.62518	2768	-3.62525	3189	0.676123	3870	-3.61958	0	-1102	0	NA
YER076C	Hypothetical protein	-10	5135	-20	5339	2	5339	-10	0	-204	0	NA
YER077C	Hypothetical protein	-3.63074	3060	-3.63081	3414	0.63615	2930	-3.61958	0	130	0	NA
YER078C	Metallopeptidase, localized to the mitochondrial matrix	-3.60102	1959	-3.60101	2562	0.319048	2361	-3.58095	0	-402	0	NA
YER079W	Hypothetical protein	-3.6617	4561	-3.66147	4609	1	4286	-3.65967	0	275	0	NA
YER080W	The authentic, non-tagged protein was localized to the mitochondria	-3.60674	2141	-3.60682	2713	0.681055	4141	-3.61958	0	-2000	0	NA
YER081W	3-phosphoglycerate dehydrogenase, catalyzes the first step in serine and glycine biosynthesis; isozyme of Ser33p	-3.6673	5080	-3.61267	2828	0	1	-5.77345	0	5079	104	M6_M13
YER082C	Nucleolar protein, component of the small subunit (SSU) processome containing the U3 snoRNA that is involved in processing of pre-18S rRNA	-3.48781	270	-3.48781	1118	0.0209302	1358	-3.47287	0	-1088	0	NA
YER083C	Protein required for meiotic nuclear division; appears to function in DNA replication and damage response; may be involved in cell wall function	-3.65833	4390	-3.6582	4485	1	4286	-3.65967	0	104	0	NA
YER084W	NA	-3.60408	2056	-3.6041	2650	0.655889	2989	-3.61958	0	-933	0	NA
YER085C	Hypothetical protein	-10	5135	-3.99521	5185	0.002	420	-3.2289	0	4715	29	M43
YER086W	Threonine deaminase, catalyzes the first step in isoleucine biosynthesis; expression is under general amino acid control; ILV1 locus exhibits highly positioned nucleosomes whose organization is independent of known ILV1 regulation	-3.55173	916	-3.90874	5150	0.002	420	-3.25654	0	496	29	M43
YER087C-A	NA	-3.57988	1455	-3.57995	2159	0.317757	2335	-3.58095	0	-880	0	NA
YER087W	Hypothetical protein	-3.63301	3243	-3.6328	3536	0.670534	3456	-3.61958	0	-213	0	NA
YER088C	Protein of unknown function, involved in telomeric gene silencing and filamentation	-3.55572	995	-4.23658	5281	0.008	993	-6.81154	0	2	163	M14_M30_M59
YER089C	Type 2C protein phosphatase; dephosphorylates Hog1p to limit maximal osmostress induced kinase activity; dephosphorylates Ire1p to downregulate the unfolded protein response; dephosphorylates Cdc28p; role in DNA checkpoint inactivation	-3.6428	3748	-3.64281	3979	0.662736	3113	-3.61958	0	635	0	NA
YER090W	Anthranilate synthase, catalyzes the initial step of tryptophan biosynthesis, forms multifunctional hetero-oligomeric anthranilate synthase:indole-3-glycerol phosphate synthase enzyme complex with Trp3p	-10	5135	-20	5339	2	5339	-10	0	-204	0	NA
YER091C	Cobalamin-independent methionine synthase, involved in amino acid biosynthesis; also called N5-methyltetrahydrofolate homocysteine methyltransferase or 5-methyltetrahydropteroyltriglutamate homocysteine methyltransferase	-3.61328	2316	-3.52926	1447	0.008	993	-3.93899	0	1323	48	M5
YER092W	Protein that associates with the INO80 chromatin remodeling complex under low-salt conditions	-3.57319	1305	-3.47229	1046	0	1	-3.43916	0	1304	48	M5
YER093C	Subunit of TORC2 (Tor2p-Lst8p-Avo1-Avo2-Tsc11p-Bit61p), a membrane-associated complex that regulates actin cytoskeletal dynamics during polarized growth and cell wall integrity; involved in sphingolipid metabolism; contains a RasGEFN domain	-3.63679	3401	-4.37343	5317	0	1	-3.88693	0	3400	81	M14
YER093C-A	Hypothetical protein	-3.66466	4724	-3.66475	4753	1	4286	-3.65967	0	438	0	NA
YER094C	Beta subunit of the 20S proteasome involved in ubiquitin-dependent catabolism; human homolog is subunit C10	-10	5135	-20	5339	2	5339	-10	0	-204	0	NA
YER095W	Strand exchange protein, forms a helical filament with DNA that searches for homology; involved in the recombinational repair of double-strand breaks in DNA during vegetative growth and meiosis; homolog of Dmc1p and bacterial RecA protein	-3.57218	1285	-3.57202	2022	0.32266	2437	-3.58095	0	-1152	0	NA
YER096W	Sporulation-specific activator of Chs3p (chitin synthase III), required for the synthesis of the chitosan layer of ascospores; has similarity to Skt5p, which activates Chs3p during vegetative growth; transcriptionally induced at alkaline pH	-3.60979	2222	-3.7058	5107	0.002	420	-4.24758	0	1802	61	M59
YER097W	NA	-3.64015	3569	-3.63999	3828	0.669031	3366	-3.61958	0	203	0	NA
YER098W	Ubiquitin-specific protease that cleaves ubiquitin-protein fusions	-3.66572	4816	-3.66558	4808	1	4286	-3.65967	0	530	0	NA
YER099C	5-phospho-ribosyl-1(alpha)-pyrophosphate synthetase, involved in nucleotide, histidine, and tryptophan biosynthesis; one of a five related enzymes, which are active as heteromultimeric complexes	-3.53762	716	-3.53761	1531	0.177419	2230	-3.54369	0	-1514	0	NA
YER100W	Ubiquitin-conjugating enzyme involved in ER-associated protein degradation; located at the cytosolic side of the ER membrane; tail region contains a transmembrane segment at the C-terminus; substrate of the ubiquitin-proteasome pathway	-3.60059	1945	-3.60062	2550	0.330952	2703	-3.58095	0	-758	0	NA
YER101C	Protein that may have a role in targeting of plasma membrane [H+]ATPase (Pma1p) to the plasma membrane, as suggested by analysis of genetic interactions	-3.66732	5092	-3.66722	4982	1	4286	-3.65967	0	806	0	NA
YER102W	Protein component of the small (40S) ribosomal subunit; identical to Rps8Bp and has similarity to rat S8 ribosomal protein	-3.62507	2761	-3.62486	3170	0.674528	3754	-3.61958	0	-993	0	NA
YER103W	Heat shock protein that is highly induced upon stress; plays a role in SRP-dependent cotranslational protein-membrane targeting and translocation; member of the HSP70 family; cytoplasmic protein that concentrates in nuclei upon starvation	-3.57303	1303	-3.57315	2040	0.321168	2390	-3.58095	1	-1087	0	NA
YER104W	Protein with a role in regulation of Ty1 transposition	-3.46066	162	-3.40367	889	0	1	0.112095	0	161	39	M11
YER105C	Abundant subunit of the nuclear pore complex (NPC), present on both sides of the NPC, has similarity to Nup170p	-3.54277	782	-4.30958	5307	0	1	-4.17805	0	781	60	M21_M31
YER106W	Monopolin, kinetochore associated protein involved in chromosome attachment to meiotic spindle	-3.63007	3002	-4.432	5324	0	1	-3.34397	0	3001	60	M21_M31
YER107C	Component of the nuclear pore complex required for polyadenylated RNA export but not for protein import, homologous to S. pombe Rae1p	-3.61589	2415	-3.6158	2909	0.672209	3582	-3.61958	0	-1167	0	NA
YER109C	Transcription factor required for flocculation, diploid filamentous growth, and haploid invasive growth; genome reference strain S288C and most laboratory strains have a mutation in this gene	-3.66691	4970	-3.66681	4928	1	4286	-3.65967	0	684	0	NA
YER110C	Karyopherin beta, mediates nuclear import of ribosomal proteins prior to assembly into ribosomes and import of histones H3 and H4; localizes to the nuclear pore, nucleus, and cytoplasm; exhibits genetic interactions with RAI1	-3.66352	4650	8.46344	57	0.002	420	-4.80796	0	4230	204	M1_M3
YER111C	DNA binding component of the SBF complex (Swi4p-Swi6p), a transcriptional activator that in concert with MBF (Mbp1-Swi6p) regulates late G1-specific transcription of targets including cyclins and genes required for DNA synthesis and repair	-3.61442	2359	5.90403	264	0.006	838	-6.81154	0	1521	241	M1_M4_M8_M26
YER112W	Lsm (Like Sm) protein; part of heteroheptameric complexes (Lsm2p-7p and either Lsm1p or 8p): cytoplasmic Lsm1p complex involved in mRNA decay; nuclear Lsm8p complex part of U6 snRNP and possibly involved in processing tRNA, snoRNA, and rRNA	-3.59403	1762	6.1121	195	0.002	420	-5.49286	0	1342	241	M1_M4_M8_M26
YER113C	Hypothetical protein	-3.6599	4467	-4.30045	5302	0	1	-4.69054	0	4466	81	M14
YER114C	Protein implicated in polar growth, functionally redundant with Boi1p; interacts with bud-emergence protein Bem1p; contains an SH3 (src homology 3) domain and a PH (pleckstrin homology) domain	-3.61689	2450	-3.61698	2947	0.67402	3729	-3.61958	0	-1279	0	NA
YER115C	Protein of unknown function, expressed during sporulation; not required for sporulation, but gene exhibits genetic interactions with other genes required for sporulation	-3.52609	588	-3.52602	1418	0.0745921	1625	-3.50769	0	-1037	0	NA
YER116C	Protein containing a RING finger domain that forms a complex with Hex3p; mutant phenotypes and genetic interactions suggest a possible role in resolving recombination intermediates during DNA replication or repair	-3.48648	263	-3.48643	1111	0.0192771	1336	-3.47287	0	-1073	0	NA
YER117W	Protein component of the large (60S) ribosomal subunit, identical to Rpl23Ap and has similarity to E. coli L14 and rat L23 ribosomal proteins	-3.57204	1283	-3.57202	2022	0.323383	2463	-3.58095	0	-1180	0	NA
YER118C	Transmembrane osmosensor, participates in activation of both the Cdc42p- and MAP kinase-dependent filamentous growth pathway and the high-osmolarity glycerol response pathway	-3.63024	3019	-3.75029	5123	0.002	420	3.65967	0	2599	61	M59
YER119C	Vacuolar transporter, exports aspartate and glutamate from the vacuole; member of a family of seven S. cerevisiae genes (AVT1-7) related to vesicular GABA-glycine transporters	-3.5751	1348	-3.57504	2073	0.303529	2248	-3.58095	0	-900	0	NA
YER119C-A	NA	-3.50963	424	-3.50958	1270	0.0688836	1552	-3.50769	0	-1128	0	NA
YER120W	Integral ER membrane protein that regulates phospholipid metabolism via an interaction with the FFAT motif of Opi1p, also involved in telomeric silencing, disruption causes inositol auxotrophy above 34 degrees C, VAP homolog	-3.63809	3459	-3.63799	3746	0.679245	4052	-3.61958	0	-593	0	NA
YER121W	NA	-3.63403	3294	-3.63399	3620	0.670673	3492	-3.61958	0	-198	0	NA
YER122C	ADP-ribosylation factor GTPase activating protein (ARF GAP), involved in ER-Golgi transport; shares functional similarity with Gcs1p	-3.66571	4812	-3.66558	4808	1	4286	-3.65967	0	526	0	NA
YER123W	Palmitoylated, vacuolar membrane-localized casein kinase I isoform; negatively regulates vacuole fusion during hypertonic stress via phosphorylation of the HOPS complex subunit, Vps41p; shares overlapping essential functions with Hrr25p	-3.65059	4150	-3.65048	4301	1	4286	-3.65967	0	-136	0	NA
YER124C	Daughter cell-specific protein, may participate in pathways regulating cell wall metabolism; deletion affects cell separation after division and sensitivity to drugs targeted against the cell wall	-3.65678	4331	-3.24019	768	0.006	838	-3.00745	0	3493	72	M16
YER125W	Ubiquitin-protein ligase involved in ubiquitin-mediated protein degradation; plays a role in heat shock element (HSE)-mediated gene expression and multivesicular body sorting; contains a hect (homologous to E6-AP carboxyl terminus) domain	-3.3862	33	-2.96761	639	0	1	-2.94255	0	32	72	M16
YER126C	Constituent of 66S pre-ribosomal particles, involved in 60S ribosomal subunit biogenesis	-3.61723	2465	8.51201	55	0	1	-4.17805	0	2464	207	M3_M7
YER127W	Essential protein involved in maturation of 18S rRNA; depletion leads to inhibited pre-rRNA processing and reduced polysome levels; localizes primarily to the nucleolus	-3.60016	1931	8.28981	64	0.02	1337	-3.05293	0	594	207	M3_M7
YER128W	Hypothetical protein	-3.57464	1338	-3.57466	2064	0.327014	2579	-3.58095	0	-1241	0	NA
YER129W	Upstream kinase for the SNF1 complex; partially redundant function with Elm1p and Tos3p; members of this family of kinases have functional orthology with LKB1, a mammalian kinase associated with Peutz-Jeghers cancer-susceptibility syndrome	-10	5135	-20	5339	2	5339	-10	0	-204	0	NA
YER130C	Hypothetical protein	-3.65566	4287	-3.25044	781	0.026	1408	-1.78188	0	2879	27	M25_M39
YER131W	Protein component of the small (40S) ribosomal subunit; nearly identical to Rps26Ap and has similarity to rat S26 ribosomal protein	-3.65568	4289	-3.22377	746	0.004	671	-3.79003	0	3618	27	M25_M39
YER132C	Protein with an N-terminal kelch-like domain, putative negative regulator of early meiotic gene expression; required, with Mds3p, for growth under alkaline conditions	-3.5449	818	-3.54491	1621	0.165485	1972	-3.54369	0	-1154	0	NA
YER133W	Catalytic subunit of type 1 serine/threonine protein phosphatase, involved in many processes including glycogen metabolism, sporulation, and mitosis; interacts with multiple regulatory subunits; predominantly isolated with Sds22p	-3.66444	4706	-3.66434	4736	1	4286	-3.65967	0	420	0	NA
YER134C	Hypothetical protein	-3.66254	4602	-3.6627	4664	1	4286	-3.65967	0	316	0	NA
YER135C	NA	-3.59434	1774	-3.59445	2417	0.332536	2746	-3.58095	0	-972	0	NA
YER136W	GDP dissociation inhibitor, regulates vesicle traffic in secretory pathways by regulating the dissociation of GDP from the Sec4/Ypt/rab family of GTP binding proteins	-3.64426	3893	-3.64442	4107	1	4286	-3.65967	0	-393	0	NA
YER137C	Hypothetical protein	-3.53875	735	-3.5387	1546	0.152425	1804	-3.54369	0	-1069	0	NA
YER138C	NA	-3.64407	3866	-3.64401	4068	1	4286	-3.65967	0	-420	0	NA
YER139C	Hypothetical protein	-3.6012	1968	-3.60101	2562	0.32304	2444	-3.58095	0	-476	0	NA
YER140W	Hypothetical protein	-3.58442	1547	-3.58451	2236	0.33012	2677	-3.58095	0	-1130	0	NA
YER141W	Protein required for the hydroxylation of heme O to form heme A, which is an essential prosthetic group for cytochrome c oxidase	-3.49279	301	-4.22455	5279	0	1	-3.83736	0	300	81	M14
YER142C	3-methyl-adenine DNA glycosylase involved in protecting DNA against alkylating agents; initiates base excision repair by removing damaged bases to create abasic sites that are subsequently repaired	-3.54964	888	-3.54969	1682	0.165501	1977	-3.54369	0	-1089	0	NA
YER143W	DNA damage-inducible v-SNARE binding protein, contains a ubiquitin-associated (UBA) domain, may act as a negative regulator of constitutive exocytosis, may play a role in S-phase checkpoint control	-3.6361	3373	-3.63599	3677	0.673563	3680	-3.61958	0	-307	0	NA
YER144C	Putative ubiquitin-specific protease that does not associate with the proteasome	-3.64664	4045	-3.64643	4213	1	4286	-3.65967	0	-241	0	NA
YER145C	High affinity iron permease involved in the transport of iron across the plasma membrane; forms complex with Fet3p; expression is regulated by iron	-3.55189	918	-3.5519	1709	0.169856	2097	-3.54369	0	-1179	0	NA
YER146W	Lsm (Like Sm) protein; part of heteroheptameric complexes (Lsm2p-7p and either Lsm1p or 8p): cytoplasmic Lsm1p complex involved in mRNA decay; nuclear Lsm8p complex part of U6 snRNP and possibly involved in processing tRNA, snoRNA, and rRNA	-10	5135	-20	5339	2	5339	-10	0	-204	0	NA
YER147C	Subunit of cohesin loading factor (Scc2p-Scc4p), a complex required for the loading of cohesin complexes onto chromosomes; involved in establishing sister chromatid cohesion during double-strand break repair via phosphorylated histone H2AX	-3.5198	526	-3.51991	1366	0.0683962	1548	-3.50769	0	-1022	0	NA
YER148W	TATA-binding protein, general transcription factor that interacts with other factors to form the preinitiation complex at promoters, essential for viability	-3.64739	4064	-3.64724	4233	1	4286	-3.65967	0	-222	0	NA
YER149C	Coiled-coil polarisome protein required for polarized morphogenesis, cell fusion, and low affinity Ca2+ influx; forms polarisome complex with Bni1p, Bud6p, and Spa2p; localizes to sites of polarized growth	-3.66549	4789	-3.66558	4808	1	4286	-3.65967	0	503	0	NA
YER150W	GPI-anchored, serine/threonine rich cell wall protein of unknown function; basal expression requires Msn2p/Msn4p; expression is induced under conditions of stress and during the diauxic shift; similar to Sed1p	-3.51995	529	-3.51991	1366	0.0683962	1548	-3.50769	1	-1019	0	NA
YER151C	Ubiquitin-specific protease that interacts with Bre5p to co-regulate anterograde and retrograde transport between endoplasmic reticulum and Golgi compartments; inhibitor of gene silencing; cleaves ubiquitin fusions but not polyubiquitin	-3.66323	4634	-3.66311	4680	1	4286	-3.65967	0	348	0	NA
YER152C	Hypothetical protein	-3.53747	712	-3.53761	1531	0.171838	2158	-3.54369	0	-1446	0	NA
YER153C	Specific translational activator for the COX3 mRNA that acts together with Pet54p and Pet494p; located in the mitochondrial inner membrane	-3.64349	3812	-3.64361	4039	1	4286	-3.65967	0	-474	0	NA
YER154W	Translocase of the mitochondrial inner membrane, mediates the insertion of both mitochondrial- and nuclear-encoded proteins from the matrix into the inner membrane, interacts with mitochondrial ribosomes; null is respiratory deficient	-3.47073	187	-3.47058	1040	0.0217391	1362	-3.47287	0	-1175	0	NA
YER155C	Rho GTPase activating protein (RhoGAP) involved in the control of cytoskeleton organization and cellular morphogenesis; required for bud emergence	-3.62227	2632	-3.62209	3073	0.681055	4141	-3.61958	0	-1509	0	NA
YER156C	Hypothetical protein	-3.63452	3312	-3.50427	1219	0	1	3.79003	0	3311	48	M10
YER157W	Essential component of the conserved oligomeric Golgi complex (Cog1p through Cog8p), a cytosolic tethering complex that functions in protein trafficking to mediate fusion of transport vesicles to Golgi compartments	-3.65431	4250	-3.5071	1243	0.004	671	-4.24758	0	3579	48	M10
YER158C	Protein of unknown function, has similarity to Afr1p; potentially phosphorylated by Cdc28p	-3.66737	5128	5.69814	332	0.044	1522	-4.80796	0	3606	124	M9
YER159C	Protein that forms a heterodimeric histone-fold NC2 general transcription regulator complex with Ydr1p that binds to TBP and represses RNA pol II transcription during assembly of the preinitiation complex, homologous to human NC2alpha	-3.64894	4104	-3.64886	4266	1	4286	-3.65967	0	-182	0	NA
YER160C	NA	-3.64503	3999	-3.64482	4153	1	4286	-3.65967	0	-287	0	NA
YER161C	Protein involved in negative regulation of transcription, exhibits regulated interactions with both histones and SWI-SNF components, has similarity to mammalian HMG1 proteins	-3.66009	4472	-3.66025	4556	1	4286	-3.65967	0	186	0	NA
YER162C	Protein that recognizes and binds damaged DNA (with Rad23p) during nucleotide excision repair; subunit of Nuclear Excision Repair Factor 2 (NEF2); homolog of human XPC protein	-3.61674	2443	-3.61659	2930	0.684964	4253	-3.61958	0	-1810	0	NA
YER163C	Hypothetical protein	-3.66484	4736	-3.66475	4753	1	4286	-3.65967	0	450	0	NA
YER164W	Nucleosome remodeling factor that functions in regulation of transcription elongation; contains a chromo domain, a helicase domain and a DNA-binding domain; component of both the SAGA and SILK complexes	-3.53222	648	-3.53216	1470	0.164286	1936	-3.54369	0	-1288	0	NA
YER165W	Poly(A) binding protein, part of the 3'-end RNA-processing complex, mediates interactions between the 5' cap structure and the 3' mRNA poly(A) tail, involved in control of poly(A) tail length, interacts with translation factor eIF-4G	-3.66583	4833	-3.38679	872	0.018	1314	-3.70135	0	3519	38	M66
YER166W	Non-essential P-type ATPase that is a potential aminophospholipid translocase, localizes to the plasma membrane and late exocytic or early endocytic membranes, likely involved in protein transport	-3.63069	3052	-3.63081	3414	0.668258	3341	-3.61958	0	-289	0	NA
YER167W	Protein rich in serine and threonine residues involved in protein kinase C signaling pathway, which controls cell integrity; overproduction suppresses pkc1 mutations	-3.66109	4520	-2.94379	634	0.006	838	-4.11291	0	3682	79	M8_M47
YER168C	ATP (CTP):tRNA-specific tRNA nucleotidyltransferase; different forms targeted to the nucleus, cytosol, and mitochondrion are generated via the use of multiple transcriptional and translational start sites	-3.64029	3579	5.70719	328	0.002	420	-6.16392	0	3159	124	M9
YER169W	Transcriptional repressor of PHR1, which is a photolyase induced by DNA damage; binds to AG(4) (C(4)T) sequence upstream of PHR1; Rph1p phosphorylation during DNA damage is under control of the MEC1-RAD53 pathway	-3.66697	4981	5.69215	333	0.006	838	-6.16392	0	4143	124	M9
YER170W	Mitochondrial adenylate kinase, catalyzes the reversible synthesis of GTP and AMP from GDP and ADP; may serve as a back-up for synthesizing GTP or ADP depending on metabolic conditions; 3' sequence of ADK2 varies with strain background	-3.58067	1471	-3.58071	2174	0.321343	2396	-3.58095	0	-925	0	NA
YER171W	5' to 3' DNA helicase, involved in nucleotide excision repair and transcription; subunit of RNA polymerase II transcription initiation factor TFIIH; subunit of Nucleotide Excision Repair Factor 3 (NEF3); homolog of human XPD protein	-3.61155	2271	-3.6115	2803	0.661692	3080	-3.61958	0	-809	0	NA
YER172C	RNA-dependent ATPase RNA helicase involved in the facilitation and disruption of snRNA interactions, required for disruption of U4/U6 base-pairing in native snRNPs to activate the spliceosome for catalysis	-3.63493	3321	-3.63479	3642	0.672055	3562	-3.61958	0	-241	0	NA
YER173W	Checkpoint protein, involved in the activation of the DNA damage and meiotic pachytene checkpoints; subunit of a clamp loader that loads Rad17p-Mec3p-Ddc1p onto DNA; homolog of human and S. pombe Rad17 protein	-3.65986	4462	-3.65984	4538	1	4286	-3.65967	0	176	0	NA
YER174C	Hydroperoxide and superoxide-radical responsive glutathione-dependent oxidoreductase; monothiol glutaredoxin subfamily member along with Grx3p and Grx5p; protects cells from oxidative damage	-3.58382	1539	-3.58375	2228	0.334928	2812	-3.58095	0	-1273	0	NA
YER175C	Trans-aconitate methyltransferase, cytosolic enzyme that catalyzes the methyl esterification of 3-isopropylmalate, an intermediate of the leucine biosynthetic pathway, and trans-aconitate, which inhibits the citric acid cycle	-3.66505	4757	-3.66516	4780	1	4286	-3.65967	0	471	0	NA
YER176W	DNA dependent ATPase/DNA helicase belonging to the Dna2p- and Nam7p-like family of helicases that is involved in modulating translation termination; interacts with the translation termination factors, localized to polysomes	-3.49703	321	-3.49689	1171	0.07109	1575	-3.50769	0	-1254	0	NA
YER177W	14-3-3 protein, major isoform; binds proteins and DNA, involved in regulation of many processes including exocytosis and vesicle transport, Ras/MAPK signaling during pseudohyphal development, rapamycin-sensitive signaling, and others	-3.64753	4070	5.77617	302	0.02	1337	-6.81154	0	2733	171	M9_M26_M47_M64
YER178W	E1 alpha subunit of the pyruvate dehydrogenase (PDH) complex, catalyzes the direct oxidative decarboxylation of pyruvate to acetyl-CoA, regulated by glucose	-3.64855	4098	-3.75654	5126	0.012	1199	3.83736	0	2899	61	M59
YER179W	Meiosis-specific protein required for repair of double-strand breaks and pairing between homologous chromosomes; homolog of Rad51p and the bacterial RecA protein	-3.49435	308	6.09413	202	0.01	1130	3.88693	0	-822	162	M4_M66
YER180C	Protein required for sporulation, transcript is induced 7.5 hours after induction of meiosis, expected to play significant role in the formation of reproductive cells	-3.62835	2923	-3.62842	3317	0.674584	3767	-3.61958	0	-844	0	NA
YER181C	NA	-10	5135	-20	5339	2	5339	-10	0	-204	0	NA
YER182W	The authentic, non-tagged protein was localized to the mitochondria	-3.61872	2504	-3.61855	2978	0.676123	3870	-3.61958	0	-1366	0	NA
YER183C	5,10-methenyltetrahydrofolate synthetase, involved in folic acid biosynthesis	-3.6386	3484	-3.63839	3763	0.672854	3627	-3.61958	0	-143	0	NA
YER184C	Hypothetical protein	-3.62616	2818	-3.62605	3217	0.67402	3729	-3.61958	0	-911	0	NA
YER185W	Hypothetical protein	-3.63077	3063	-3.63081	3414	0.674584	3767	-3.61958	0	-704	0	NA
YER186C	Hypothetical protein	-3.57134	1272	-3.57127	2011	0.330935	2700	-3.58095	0	-1428	0	NA
YER187W	Hypothetical protein	-3.58725	1604	-3.58718	2280	0.328605	2637	-3.58095	0	-1033	0	NA
YER188W	NA	-10	5135	-20	5339	2	5339	-10	0	-204	0	NA
YER189W	Hypothetical protein	-3.66675	4949	-3.66681	4928	1	4286	-3.65967	0	663	0	NA
YER190W	Helicase encoded by the Y' element of subtelomeric regions, highly expressed in the mutants lacking the telomerase component TLC1; potentially phosphorylated by Cdc28p	-3.66292	4618	-3.6627	4664	1	4286	-3.65967	0	332	0	NA
YFL001W	Non-essential tRNA:pseudouridine synthase, introduces pseudouridines at position 38 or 39 in tRNA, important for maintenance of translation efficiency and normal cell growth, localizes to both the nucleus and cytoplasm	-3.65101	4161	-1.64925	501	0	1	-3.00745	0	4160	73	M7
YFL002C	Putative ATP-dependent RNA helicase, nucleolar protein required for synthesis of 60S ribosomal subunits at a late step in the pathway; sediments with 66S pre-ribosomes in sucrose gradients	-3.60373	2047	-1.60783	489	0	1	-4.94074	0	2046	73	M7
YFL003C	Protein involved in meiotic recombination, required for normal levels of crossing over, colocalizes with Zip2p to discrete foci on meiotic chromosomes, has homology to bacterial MutS protein	-3.63008	3004	-3.63001	3373	0.675234	3804	-3.61958	0	-800	0	NA
YFL004W	Vacuolar membrane protein involved in vacuolar polyphosphate accumulation; functions as a regulator of vacuolar H+-ATPase activity and vacuolar transporter chaperones; involved in protein localization and non-autophagic vacuolar fusion	-10	5135	-3.96961	5168	0.01	1130	-2.58537	0	4005	29	M43
YFL005W	Secretory vesicle-associated Rab GTPase essential for exocytosis; associates with the exocyst component Sec15p and may regulate polarized delivery of transport vesicles to the exocyst at the plasma membrane	-3.61082	2248	-3.61072	2786	0.665871	3213	-3.61958	0	-965	0	NA
YFL006W	NA	-3.64208	3690	-3.642	3934	0.656471	2994	-3.61958	0	696	0	NA
YFL007W	Protein involved in assembly of proteasomal core particles in the nucleus; required for normal resistance to bleomycin, may be involved in protection against oxidative damage	-3.60182	1989	-3.60178	2589	0.331002	2711	-3.58095	0	-722	0	NA
YFL008W	Subunit of the multiprotein cohesin complex, essential protein involved in chromosome segregation and in double-strand DNA break repair; SMC chromosomal ATPase family member, binds DNA with a preference for DNA with secondary structure	-3.61827	2491	-3.52818	1437	0.004	671	-2.64841	0	1820	33	M12
YFL009W	F-box protein required for G1/S and G2/M transition, associates with Skp1p and Cdc53p to form a complex, SCFCdc4, which acts as ubiquitin-protein ligase directing ubiquitination of the phosphorylated CDK inhibitor Sic1p	-3.58741	1609	-3.58756	2289	0.32619	2546	-3.58095	0	-937	0	NA
YFL010C	WW domain containing protein of unknown function; binds to Mca1p, a caspase-related protease that regulates H2O2-induced apoptosis; overexpression causes Gi phase growth arrest and clonal death that is suppressed by overexpression of MCA1	-3.665	4751	-3.66516	4780	1	4286	-3.65967	0	465	0	NA
YFL010W-A	Protein required for the negative regulation by ammonia of Gap1p, which is a general amino acid permease	-10	5135	-20	5339	2	5339	-10	0	-204	0	NA
YFL011W	Putative hexose transporter, expressed at low levels and expression is repressed by glucose	-3.63698	3409	-3.63679	3709	0.678404	4000	-3.61958	0	-591	0	NA
YFL012W	Hypothetical protein	-3.63066	3049	-3.63081	3414	0.66747	3305	-3.61958	0	-256	0	NA
YFL013C	Subunit of the INO80 chromatin remodeling complex	-3.62269	2652	-3.62249	3088	0.667447	3279	-3.61958	0	-627	0	NA
YFL013W-A	NA	-10	5135	-20	5339	2	5339	-10	0	-204	0	NA
YFL014W	Plasma membrane localized protein that protects membranes from desiccation; induced by heat shock, oxidative stress, osmostress, stationary phase entry, glucose depletion, oleate and alcohol; regulated by the HOG and Ras-Pka pathways	-3.619	2516	4.72291	400	0.004	671	6.81154	1	1845	150	M2_M20
YFL015C	NA	-3.6199	2550	-3.61973	3017	0.667464	3296	-3.61958	0	-746	0	NA
YFL016C	Protein involved in folding of mitochondrially synthesized proteins in the mitochondrial matrix; localizes to the mitochondrial inner membrane; member of the DnaJ family of molecular chaperones	-3.58882	1642	4.77578	387	0.006	838	-3.58095	1	804	150	M2_M20
YFL017C	Evolutionarily conserved glucosamine-6-phosphate acetyltransferase required for multiple cell cycle events including passage through START, DNA synthesis, and mitosis; involved in UDP-N-acetylglucosamine synthesis, forms GlcNAc6P from AcCoA	-3.62844	2928	-3.62842	3317	0.661905	3086	-3.61958	0	-158	0	NA
YFL017W-A	Core Sm protein Sm G; part of heteroheptameric complex (with Smb1p, Smd1p, Smd2p, Smd3p, Sme1p, and Smx3p) that is part of the spliceosomal U1, U2, U4, and U5 snRNPs; homolog of human Sm G	-3.54005	753	-2.32356	555	0	1	5.77345	0	752	56	M1
YFL018C	Dihydrolipoamide dehydrogenase, the lipoamide dehydrogenase component (E3) of the pyruvate dehydrogenase and 2-oxoglutarate dehydrogenase multi-enzyme complexes	-3.60648	2132	-2.39767	563	0	1	-2.9013	0	2131	56	M1
YFL019C	NA	-10	5135	-20	5339	2	5339	-10	0	-204	0	NA
YFL020C	Part of 23-member seripauperin multigene family encoded mainly in subtelomeric regions, active during alcoholic fermentation, regulated by anaerobiosis, negatively regulated by oxygen, repressed by heme	-3.63118	3084	-3.6312	3445	0.673861	3724	-3.61958	0	-640	0	NA
YFL021W	Transcriptional activator of genes involved in nitrogen catabolite repression, member of the GATA family of DNA binding proteins; activity and localization regulated by nitrogen limitation and Ure2p	-3.60003	1926	-3.59985	2532	0.336449	2841	-3.58095	0	-915	0	NA
YFL022C	Alpha subunit of cytoplasmic phenylalanyl-tRNA synthetase, forms a tetramer with Frs1p to form active enzyme; evolutionarily distant from mitochondrial phenylalanyl-tRNA synthetase based on protein sequence, but substrate binding is similar	-3.58685	1599	-3.5868	2274	0.302326	2245	-3.58095	0	-646	0	NA
YFL023W	Protein involved in bud-site selection, nutrient signaling, and gene expression controlled by the TOR kinase; diploid mutants display a random budding pattern instead of the wild-type bipolar pattern	-10	5135	-2.62668	578	0.018	1314	-5.09355	0	3821	106	M5_M15
YFL024C	Component of NuA4, which is an essential histone H4/H2A acetyltransferase complex; homologous to Drosophila Enhancer of Polycomb	-3.65628	4312	-2.67275	584	0.018	1314	-5.09355	0	2998	106	M5_M15
YFL025C	GPI inositol deacylase of the ER that negatively regulates COPII vesicle formation, prevents production of vesicles with defective subunits, required for proper discrimination between resident ER proteins and Golgi-bound cargo molecules	-3.63949	3538	-3.63959	3816	0.672249	3591	-3.61958	0	-53	0	NA
YFL026W	Receptor for alpha-factor pheromone; seven transmembrane-domain GPCR that interacts with both pheromone and a heterotrimeric G protein to initiate the signaling response that leads to mating between haploid a and alpha cells	-3.62946	2978	-3.25435	783	0	1	-4.58527	0	2977	57	M8
YFL027C	GTPase-activating protein for yeast Rab family members; Ypt1p is the preferred in vitro substrate but also acts on Sec4p, Ypt31p and Ypt32p; involved in the regulation of ER to Golgi vesicle transport	-3.61	2227	-3.22268	743	0.006	838	-4.80796	0	1389	57	M8
YFL028C	Part of the evolutionarily-conserved CCR4-NOT transcriptional regulatory complex involved in controlling mRNA initiation, elongation, and degradation; putative ABC ATPase; interacts with Ssn2p, Ssn3p, and Ssn8p	-10	5135	-3.11504	676	0.006	838	-4.58527	0	4297	48	M13
YFL029C	Cyclin-dependent kinase-activating kinase required for passage through the cell cycle, phosphorylates and activates Cdc28p; nucleotide-binding pocket differs significantly from those of most other protein kinases	-3.56445	1146	-3.56453	1908	0.163507	1922	-3.54369	0	-776	0	NA
YFL030W	Alanine : glyoxylate aminotransferase, catalyzes the synthesis of glycine from glyoxylate, which is one of three pathways for glycine biosynthesis in yeast; has similarity to mammalian and plant alanine : glyoxylate aminotransferases	-3.50884	416	-3.50887	1262	0.0681265	1546	-3.50769	0	-1130	0	NA
YFL031W	bZIP transcription factor (ATF/CREB1 homolog) that regulates the unfolded protein response, via UPRE binding, and membrane biogenesis; ER stress-induced splicing pathway utilizing Ire1p, Trl1p and Ada5p facilitates efficient Hac1p synthesis	-3.52001	531	-3.51991	1366	0.0789474	1737	-3.50769	0	-1206	0	NA
YFL032W	NA	-3.60054	1942	-3.60062	2550	0.324201	2485	-3.58095	0	-543	0	NA
YFL033C	Glucose-repressible protein kinase involved in signal transduction during cell proliferation in response to nutrients, specifically the establishment of stationary phase; originally identified as a regulator of IME2	-3.64219	3697	-3.642	3934	0.666667	3235	-3.61958	0	462	0	NA
YFL034C-A	Protein component of the large (60S) ribosomal subunit, has similarity to Rpl22Ap and to rat L22 ribosomal protein	-3.51329	459	-3.51313	1298	0.0795455	1751	-3.50769	0	-1292	0	NA
YFL034C-B	Component of the RAM signaling network, localizes and activates the Ace2p in the daughter cell nucleus to direct daughter cell-specific transcription of several genes involved in cell separation; Mob1p-like protein	-3.6673	5081	-3.66722	4982	1	4286	-3.65967	0	795	0	NA
YFL034W	Possible integral membrane protein that interacts with Rpp0p, which is a component of the ribosomal stalk	-3.64201	3688	-3.642	3934	0.647887	2940	-3.61958	0	748	0	NA
YFL036W	Mitochondrial RNA polymerase; single subunit enzyme similar to those of T3 and T7 bacteriophages; requires a specificity subunit encoded by MTF1 for promoter recognition	-3.59028	1678	5.31958	369	0	1	-3.05293	0	1677	224	M1_M4_M6
YFL037W	Beta-tubulin; associates with alpha-tubulin (Tub1p and Tub3p) to form tubulin dimer, which polymerizes to form microtubules	-3.61853	2496	-3.18745	715	0.008	993	5.49286	0	1503	89	M16_M51
YFL038C	Ras-like small GTPase, involved in the ER-to-Golgi step of the secretory pathway; complex formation with the Rab escort protein Mrs6p is required for prenylation of Ypt1p by protein geranylgeranyltransferase type II (Bet2p-Bet4p)	-3.66465	4722	-3.23744	763	0.008	993	-4.40258	0	3729	89	M16_M51
YFL039C	Actin, structural protein involved in cell polarization, endocytosis, and other cytoskeletal functions	-3.62737	2868	13.8155	1	0.004	671	-3.83736	1	2197	230	M2_M9
YFL040W	Hypothetical protein	-10	5135	-20	5339	2	5339	-10	0	-204	0	NA
YFL041W	Multicopper oxidase, integral membrane protein with similarity to Fet3p; may have a role in iron transport	-3.54218	777	-3.54199	1588	0.171765	2150	-3.54369	0	-1373	0	NA
YFL042C	Due to a sequence change (deletion of G at 46151), YFL043C is now part of YFL042C.	-3.65262	4201	-3.6525	4341	1	4286	-3.65967	0	-85	0	NA
YFL044C	Protein of unknown function, proposed to act as a deubiquitinating (DUB) enzyme and/or transcription factor; contains a C2H2-type DNA-binding Zn finger domain; has similarity to the ovarian tumor (OTU) superfamily of cysteine proteases	-3.50761	402	-3.50745	1246	0.0702576	1564	-3.50769	0	-1162	0	NA
YFL045C	Phosphomannomutase, involved in synthesis of GDP-mannose and dolichol-phosphate-mannose; required for folding and glycosylation of secretory proteins in the ER lumen	-3.57744	1405	-3.53035	1458	0.006	838	-2.44121	0	567	39	M11
YFL046W	The authentic, non-tagged protein was localized to the mitochondria	-3.47119	191	-3.47127	1043	0.02331	1379	-3.47287	0	-1188	0	NA
YFL047W	GTPase-activating protein (RhoGAP) for Cdc42p and Rho5p	-10	5135	-20	5339	2	5339	-10	0	-204	0	NA
YFL048C	Integral membrane component of endoplasmic reticulum-derived COPII-coated vesicles, which function in ER to Golgi transport	-3.56983	1238	-3.56977	1986	0.3175	2331	-3.58095	0	-1093	0	NA
YFL049W	Hypothetical protein	-10	5135	-20	5339	2	5339	-10	0	-204	0	NA
YFL050C	Probable Mg(2+) transporter; overexpression confers increased tolerance to Al(3+) and Ga(3+) ions	-3.63302	3248	-3.6328	3536	0.671296	3520	-3.61958	0	-272	0	NA
YFL051C	Hypothetical protein	-3.59157	1709	-3.59138	2362	0.330952	2703	-3.58095	0	-994	0	NA
YFL052W	Hypothetical protein	-3.64369	3827	-3.64361	4039	1	4286	-3.65967	0	-459	0	NA
YFL053W	Dihydroxyacetone kinase, required for detoxification of dihydroxyacetone (DHA); involved in stress adaptation	-3.51555	484	-3.51562	1326	0.0714286	1577	-3.50769	0	-1093	0	NA
YFL054C	Hypothetical protein	-3.6368	3402	-3.63679	3709	0.681293	4158	-3.61958	0	-756	0	NA
YFL055W	Low-affinity amino acid permease, may act to supply the cell with amino acids as nitrogen source in nitrogen-poor conditions; transcription is induced under conditions of sulfur limitation	-10	5135	-20	5339	2	5339	-10	0	-204	0	NA
YFL056C	Putative aryl-alcohol dehydrogenase with similarity to P. chrysosporium aryl-alcohol dehydrogenase, involved in the oxidative stress response	-3.60006	1927	-3.59985	2532	0.330189	2684	-3.58095	0	-757	0	NA
YFL057C	Putative aryl-alcohol dehydrogenase with similarity to P. chrysosporium aryl-alcohol dehydrogenase; mutational analysis has not yet revealed a physiological role	-3.60287	2023	-3.60294	2619	0.334917	2806	-3.58095	0	-783	0	NA
YFL058W	Protein involved in synthesis of the thiamine precursor hydroxymethylpyrimidine (HMP); member of a subtelomeric gene family including THI5, THI11, THI12, and THI13	-3.62163	2606	-3.6217	3062	0.676887	3922	-3.61958	0	-1316	0	NA
YFL059W	Member of a stationary phase-induced gene family; transcription of SNZ2 is induced prior to diauxic shift, and also in the absence of thiamin in a Thi2p-dependent manner; forms a coregulated gene pair with SNO3	-10	5135	-20	5339	2	5339	-10	0	-204	0	NA
YFL060C	Protein of unknown function, nearly identical to Sno2p; expression is induced before the diauxic shift and also in the absence of thiamin	-3.65363	4230	-3.65372	4368	1	4286	-3.65967	0	-56	0	NA
YFL061W	Protein whose expression is induced by DNA damage	-3.62719	2860	-3.62723	3262	0.665882	3220	-3.61958	0	-360	0	NA
YFL062W	Protein of unknown function, member of a family of conserved, often subtelomerically-encoded proteins	-3.66686	4963	-3.66681	4928	1	4286	-3.65967	0	677	0	NA
YFL063W	NA	-10	5135	-20	5339	2	5339	-10	0	-204	0	NA
YFL064C	Hypothetical protein	-3.64369	3826	-3.64361	4039	1	4286	-3.65967	0	-460	0	NA
YFL065C	Hypothetical protein	-3.63283	3211	-3.6328	3536	0.68	4089	-3.61958	0	-878	0	NA
YFL066C	Hypothetical protein	-3.64088	3616	-3.6408	3870	0.683962	4236	-3.61958	0	-620	0	NA
YFL067W	Hypothetical protein	-3.66711	5012	-3.66722	4982	1	4286	-3.65967	0	726	0	NA
YFL068W	Hypothetical protein	-10	5135	-20	5339	2	5339	-10	0	-204	0	NA
YFR001W	Nuclear protein involved in asymmetric localization of ASH1 mRNA; binds double-stranded RNA in vitro; constituent of 66S pre-ribosomal particles	-3.63288	3221	8.1081	77	0.022	1364	-6.81154	0	1857	150	M3
YFR002W	Component of the nuclear pore complex, required for nuclear pore formation; forms a subcomplex with Nsp1p, Nup57p, and Nup49p	-3.62444	2723	-3.62446	3150	0.669856	3437	-3.61958	0	-714	0	NA
YFR003C	Inhibitor of the type I protein phosphatase Glc7p, which is involved in regulation of a variety of metabolic processes; overproduction causes decreased cellular content of glycogen	-3.66651	4915	-3.6664	4888	1	4286	-3.65967	0	629	0	NA
YFR004W	Metalloprotease subunit of the 19S regulatory particle of the 26S proteasome lid; couples the deubiquitination and degradation of proteasome substrates	-3.65598	4300	-3.65576	4412	1	4286	-3.65967	0	14	0	NA
YFR005C	Conserved zinc-finger domain protein involved in pre-mRNA splicing, required for assembly of U4 snRNA into the U4/U6 particle	-3.66364	4660	-3.66352	4692	1	4286	-3.65967	0	374	0	NA
YFR006W	Hypothetical protein	-3.64769	4072	-3.64764	4239	1	4286	-3.65967	0	-214	0	NA
YFR007W	Hypothetical protein	-3.63277	3203	-3.6328	3536	0.677184	3945	-3.61958	0	-742	0	NA
YFR008W	Protein involved in G1 cell cycle arrest in response to pheromone, in a pathway different from the Far1p-dependent pathway; interacts with Far3p, Far8p, Far9p, Far10p, and Far11p	-3.59631	1828	-3.59638	2463	0.328671	2642	-3.58095	0	-814	0	NA
YFR009W	Positive regulator of the Gcn2p kinase activity, forms a complex with Gcn1p; proposed to stimulate Gcn2p activation by an uncharged tRNA	-3.64456	3932	-3.64442	4107	1	4286	-3.65967	0	-354	0	NA
YFR010W	Ubiquitin-specific protease situated in the base subcomplex of the 26S proteasome, releases free ubiquitin from branched polyubiquitin chains; deletion causes hypersensitivity to cycloheximide and other toxic compounds	-3.56176	1092	-3.56154	1854	0.165865	1989	-3.54369	0	-897	0	NA
YFR011C	Hypothetical protein	-3.64328	3796	-3.64321	4009	1	4286	-3.65967	0	-490	0	NA
YFR012W	Hypothetical protein	-10	5135	-20	5339	2	5339	-10	0	-204	0	NA
YFR013W	Member of a complex (Isw1a) with Isw1p that has nucleosome-stimulated ATPase activity and represses transcription initiation by specific positioning of a promoter proximal dinucleosome; has homology to Esc8p, which is involved in silencing	-3.60847	2181	-3.60838	2738	0.665037	3183	-3.61958	0	-1002	0	NA
YFR014C	Calmodulin-dependent protein kinase; may play a role in stress response, many CA++/calmodulan dependent phosphorylation substrates demonstrated in vitro, amino acid sequence similar to Cmk2p and mammalian Cam Kinase II	-3.61131	2263	-3.61111	2793	0.672249	3591	-3.61958	0	-1328	0	NA
YFR015C	Glycogen synthase with similarity to Gsy2p, the more highly expressed yeast homolog; expression induced by glucose limitation, nitrogen starvation, environmental stress, and entry into stationary phase	-3.66124	4529	-3.66106	4586	1	4286	-3.65967	0	243	0	NA
YFR016C	Hypothetical protein	-3.60064	1947	-3.60062	2550	0.317865	2338	-3.58095	0	-391	0	NA
YFR017C	Hypothetical protein	-3.56225	1101	-3.56229	1866	0.17217	2166	-3.54369	0	-1065	0	NA
YFR018C	Hypothetical protein	-10	5135	-20	5339	2	5339	-10	0	-204	0	NA
YFR019W	1-phosphatidylinositol-3-phosphate 5-kinase; vacuolar membrane kinase that generates phosphatidylinositol (3,5)P2, which is involved in vacuolar sorting and homeostasis	-3.38577	32	-3.38584	870	0	1	-3.37477	0	31	0	NA
YFR020W	NA	-3.64627	4034	-3.64643	4213	1	4286	-3.65967	0	-252	0	NA
YFR021W	Phosphatidylinositol 3,5-bisphosphate-binding protein of the vacuolar membrane, predicted to fold as a seven-bladed beta-propeller; required for recycling of Atg9p through the pre-autophagosomal structure	-3.53268	653	-3.53252	1473	0.165501	1977	-3.54369	0	-1324	0	NA
YFR022W	Protein that binds to Rsp5p, which is a hect-type ubiquitin ligase, via its 2 PY motifs; has similarity to Rod1p; mutation suppresses the temperature sensitivity of an mck1 rim11 double mutant	-3.62706	2855	-4.36452	5315	0	1	-5.49286	0	2854	81	M14
YFR023W	Poly(A) binding protein, suppressor of DNA polymerase epsilon mutation, similar to Mip6p	-3.57776	1409	-4.00313	5191	0	1	-2.07978	0	1408	37	M21
YFR024C	NA	-3.62117	2596	-3.6213	3054	0.653846	2962	-3.61958	0	-366	0	NA
YFR024C-A	Protein containing a C-terminal SH3 domain; binds Las17p, which is a homolog of human Wiskott-Aldrich Syndrome protein involved in actin patch assembly and actin polymerization	-3.66736	5115	-3.66722	4982	1	4286	-3.65967	0	829	0	NA
YFR025C	Histidinolphosphatase, catalyzes the eighth step in histidine biosynthesis; mutations cause histidine auxotrophy and sensitivity to Cu, Co, and Ni salts; transcription is regulated by general amino acid control	-3.59724	1855	-3.59715	2477	0.323944	2477	-3.58095	0	-622	0	NA
YFR026C	Hypothetical protein	-3.38407	29	-3.38395	865	0	1	-3.37477	0	28	0	NA
YFR027W	Acetyltransferase required for the establishment of sister chromatid cohesion during DNA replication, but not for its maintenance during G2 and M phases; also required for postreplicative double-strand break repair; interacts with Chl1p	-3.58582	1576	-3.58565	2257	0.327059	2583	-3.58095	0	-1007	0	NA
YFR028C	Protein phosphatase required for mitotic exit; located in the nucleolus until liberated by the FEAR and Mitotic Exit Network in anaphase, enabling it to act on key substrates to effect a decrease in CDK/B-cyclin activity and mitotic exit	-3.64473	3983	-3.21619	737	0.014	1244	-3.65967	0	2739	72	M16
YFR029W	Component of the SPS plasma membrane amino acid sensor system (Ssy1p-Ptr3p-Ssy5p), which senses external amino acid concentration and transmits intracellular signals that result in regulation of expression of amino acid permease genes	-3.54461	811	-3.11726	678	0	1	3.79003	0	810	72	M16
YFR030W	Subunit alpha of assimilatory sulfite reductase, which is responsible for the conversion of sulfite into sulfide	-3.58776	1617	-3.47298	1053	0.012	1199	-4.32216	0	418	48	M5
YFR031C	Component of the condensin complex, essential SMC chromosomal ATPase family member that forms a complex with Smc4p to form the active ATPase; Smc2p/Smc4p complex binds DNA, possibly in the cleft formed by the coiled-coil of the folded dimer	-10	5135	-20	5339	2	5339	-10	0	-204	0	NA
YFR031C-A	Protein component of the large (60S) ribosomal subunit, identical to Rpl2Bp and has similarity to E. coli L2 and rat L8 ribosomal proteins	-3.60565	2110	-3.60566	2688	0.652381	2952	-3.61958	0	-842	0	NA
YFR032C	Hypothetical protein	-3.55703	1022	-3.55708	1793	0.156177	1828	-3.54369	0	-806	0	NA
YFR033C	Subunit 6 of the ubiquinol cytochrome-c reductase complex, which is a component of the mitochondrial inner membrane electron transport chain; highly acidic protein; required for maturation of cytochrome c1	-3.6579	4376	-3.65779	4471	1	4286	-3.65967	0	90	0	NA
YFR034C	Basic helix-loop-helix (bHLH) transcription factor; binds cooperatively with Pho2p to the PHO5 promoter; function is regulated by phosphorylation at multiple sites and by phosphate availability	-10	5135	-20	5339	2	5339	-10	0	-204	0	NA
YFR035C	Hypothetical protein	-3.61403	2344	-3.61384	2853	0.682464	4198	-3.61958	0	-1854	0	NA
YFR036W	Subunit of the Anaphase-Promoting Complex/Cyclosome (APC/C), which is a ubiquitin-protein ligase required for degradation of anaphase inhibitors, including mitotic cyclins, during the metaphase/anaphase transition	-3.50513	380	-3.50498	1225	0.0796253	1752	-3.50769	0	-1372	0	NA
YFR037C	One of 15 subunits of the 'Remodel the Structure of Chromatin' (RSC) complex; essential for viability and mitotic growth; homolog of SWI/SNF subunit Swi3p, but unlike Swi3p, does not activate transcription of reporters	-3.59251	1735	7.79651	129	0.006	838	-6.81154	0	897	150	M3
YFR038W	Hypothetical protein	-3.59832	1876	7.46755	173	0.004	671	-3.1249	0	1205	150	M3
YFR039C	Hypothetical protein	-3.53323	663	-3.53325	1484	0.160671	1875	-3.54369	0	-1212	0	NA
YFR040W	Protein that forms a complex with the Sit4p protein phosphatase and is required for its function; member of a family of similar proteins including Sap4p, Sap185p, and Sap190p	-3.66439	4702	-3.66434	4736	1	4286	-3.65967	0	416	0	NA
YFR041C	Endoplasmic reticulum protein that may function as a cochaperone, as suggested by the presence of a DnaJ-like domain	-3.6641	4686	-3.66393	4717	1	4286	-3.65967	0	400	0	NA
YFR042W	Protein required for cell viability	-3.65951	4446	-3.65943	4518	1	4286	-3.65967	0	160	0	NA
YFR043C	Hypothetical protein	-3.57245	1291	-3.5724	2026	0.327907	2621	-3.58095	0	-1330	0	NA
YFR044C	Hypothetical protein	-3.64423	3887	-3.64401	4068	1	4286	-3.65967	0	-399	0	NA
YFR045W	Hypothetical protein	-3.55574	997	-3.5556	1773	0.171149	2137	-3.54369	0	-1140	0	NA
YFR046C	Kinetochore protein of unknown function; associated with the essential kinetochore proteins Nnf11p and Spc24p; phosphorylated by both Clb5-Cdk1 and, to a lesser extent, Clb2-Cdk1.	-3.64589	4023	-3.64603	4206	1	4286	-3.65967	0	-263	0	NA
YFR047C	Quinolinate phosphoribosyl transferase, required for biosynthesis of nicotinic acid from tryptophan via kynurenine pathway	-3.64236	3713	-3.6424	3951	0.668235	3327	-3.61958	0	386	0	NA
YFR048W	Cytosolic protein required for sporulation	-3.61988	2549	-3.61973	3017	0.670588	3466	-3.61958	0	-917	0	NA
YFR049W	Mitochondrial ribosomal protein of the small subunit, has similarity to human mitochondrial ribosomal protein MRP-S36	-3.66607	4864	-3.66599	4844	1	4286	-3.65967	0	578	0	NA
YFR050C	20S proteasome beta-type subunit	-3.60069	1949	-3.60062	2550	0.30839	2257	-3.58095	0	-308	0	NA
YFR051C	Delta subunit of the coatomer complex (COPI), which coats Golgi-derived transport vesicles; involved in retrograde transport between Golgi and ER	-3.66584	4836	-2.80898	621	0	1	6.81154	0	4835	59	M15
YFR052W	Subunit of the 19S regulatory particle of the 26S proteasome lid; synthetically lethal with RPT1, which is an ATPase component of the 19S regulatory particle; physically interacts with Nob1p and Rpn3p	-3.65837	4394	-2.77372	609	0.014	1244	-4.48985	0	3150	59	M15
YFR053C	Hexokinase isoenzyme 1, a cytosolic protein that catalyzes phosphorylation of glucose during glucose metabolism; expression is highest during growth on non-glucose carbon sources; glucose-induced repression involves the hexokinase Hxk2p	-3.66142	4544	-3.66147	4609	1	4286	-3.65967	0	258	0	NA
YFR054C	NA	-3.66588	4843	-3.66599	4844	1	4286	-3.65967	0	557	0	NA
YFR055W	Hypothetical protein	-10	5135	-20	5339	2	5339	-10	0	-204	0	NA
YFR056C	NA	-3.5756	1361	-3.57542	2082	0.333333	2756	-3.58095	0	-1395	0	NA
YFR057W	Hypothetical protein	-3.62487	2752	-3.62486	3170	0.663507	3130	-3.61958	0	-378	0	NA
YGL001C	C-3 sterol dehydrogenase, catalyzes the second of three steps required to remove two C-4 methyl groups from an intermediate in ergosterol biosynthesis	-3.66211	4583	-3.66188	4634	1	4286	-3.65967	0	297	0	NA
YGL002W	Protein with similarity to Emp24p and Erv25p, member of the p24 family involved in ER to Golgi transport	-3.63806	3454	-3.63799	3746	0.655502	2981	-3.61958	0	473	0	NA
YGL003C	CDC20 homolog 1; protein required for Clb2 and Ase1 degradation	-3.64027	3577	-3.64039	3847	0.673077	3661	-3.61958	0	-84	0	NA
YGL004C	Putative non-ATPase subunit of the 19S regulatory particle of the 26S proteasome; localized to the cytoplasm	-3.65735	4351	-3.65739	4459	1	4286	-3.65967	0	65	0	NA
YGL005C	Component of the conserved oligomeric Golgi complex (Cog1p through Cog8p), a cytosolic tethering complex that functions in protein trafficking to mediate fusion of transport vesicles to Golgi compartments	-3.55816	1034	-3.5582	1807	0.159624	1854	-3.54369	0	-820	0	NA
YGL006W	Vacuolar Ca2+ ATPase involved in depleting cytosol of Ca2+ ions; prevents growth inhibition by activation of calcineurin in the presence of elevated concentrations of calcium	-3.56607	1167	5.90035	266	0.002	420	-5.09355	1	747	395	M2_M8_M10_M13_M16_M20_M32_M47
YGL007W	NA	-3.49571	315	-3.49584	1167	0.0778589	1710	-3.50769	0	-1395	0	NA
YGL008C	Plasma membrane H+-ATPase, pumps protons out of the cell; major regulator of cytoplasmic pH and plasma membrane potential; part of the P2 subgroup of cation-transporting ATPases	-3.59455	1784	5.78268	299	0.032	1499	6.81154	0	285	395	M2_M8_M10_M13_M16_M20_M32_M47
YGL009C	Isopropylmalate isomerase, catalyzes the second step in the leucine biosynthesis pathway	-3.54171	768	-3.49934	1191	0	1	-2.61646	0	767	17	M36
YGL010W	Hypothetical protein	-3.61549	2399	-3.61541	2894	0.670644	3485	-3.61958	0	-1086	0	NA
YGL011C	Alpha subunit of the 20S core complex of the 26S proteasome involved in the degradation of ubiquitinated substrates; essential for growth; detected in the mitochondria	-3.6603	4477	-3.66025	4556	1	4286	-3.65967	0	191	0	NA
YGL012W	C-24(28) sterol reductase, catalyzes the final step in ergosterol biosynthesis; mutants are viable, but lack ergosterol	-3.66184	4567	-3.66188	4634	1	4286	-3.65967	0	281	0	NA
YGL013C	Zinc cluster protein that is a master regulator involved in recruiting other zinc cluster proteins to pleiotropic drug response elements (PDREs) to fine tune the regulation of multidrug resistance genes	-3.66591	4845	-3.66599	4844	1	4286	-3.65967	0	559	0	NA
YGL014W	Member of the PUF protein family, which is defined by the presence of Pumilio homology domains that confer RNA binding activity; preferentially binds mRNAs encoding nucleolar ribosomal RNA-processing factors	-3.63062	3044	-3.63919	3798	0.004	671	-3.47287	0	2373	18	M51
YGL015C	Hypothetical protein	-10	5135	-3.61345	2844	0.008	993	-2.69807	0	4142	18	M51
YGL016W	Karyopherin beta, responsible for import of the Toa1p-Toa2p complex into the nucleus; binds to nucleoporins Nup1p and Nup2p; may play a role in regulation of pleiotropic drug resistance	-3.43877	98	-3.43859	953	0.00923788	1098	-3.43916	0	-1000	0	NA
YGL017W	Arginyl-tRNA-protein transferase, catalyzes post-translational conjugation of arginine to the amino termini of acceptor proteins which are then subject to degradation via the N-end rule pathway	-3.51346	463	-3.51349	1302	0.0802752	1760	-3.50769	0	-1297	0	NA
YGL018C	Molecular chaperone involved, with partner Ssq1p, in assembly of Fe/S clusters and in mitochondrial iron metabolism; contains a J domain typical to J-type chaperones; localizes to the mitochondrial matrix	-3.58584	1577	-3.58565	2257	0.330969	2706	-3.58095	0	-1129	0	NA
YGL019W	Beta regulatory subunit of casein kinase 2, a Ser/Thr protein kinase with roles in cell growth and proliferation; the holoenzyme also contains CKA1, CKA2 and CKB2, the many substrates include transcription factors and all RNA polymerases	-3.61441	2358	-3.61423	2866	0.672986	3647	-3.61958	0	-1289	0	NA
YGL020C	Protein required for normal mitochondrial morphology and inheritance	-3.55947	1059	-3.55931	1824	0.154567	1817	-3.54369	0	-758	0	NA
YGL021W	Putative Ser-Thr protein kinase, belongs to the haspin family of kinases; contains a leucine zipper motif; may function in mitosis	-3.66647	4905	-3.22649	752	0	1	-3.88693	0	4904	72	M16
YGL022W	Subunit of the oligosaccharyltransferase complex of the ER lumen, which catalyzes asparagine-linked glycosylation of newly synthesized proteins; forms a subcomplex with Ost3p and Ost4p and is directly involved in catalysis	-3.51652	497	-3.51634	1335	0.0788863	1734	-3.50769	0	-1237	0	NA
YGL023C	Protein binding phosphatidylinositol 3-phosphate, involved in telomere-proximal repression of gene expression; similar to Fab1 and Vps27	-3.54724	855	-3.54712	1655	0.164286	1936	-3.54369	0	-1081	0	NA
YGL024W	NA	-10	5135	-20	5339	2	5339	-10	0	-204	0	NA
YGL025C	Subunit of the Mediator global transcriptional cofactor complex, which is part of the RNA polymerase II holoenzyme and plays an essential role in basal and activated transcription; direct target of the Cyc8p-Tup1p transcriptional corepressor	-3.62116	2595	-3.6213	3054	0.669031	3366	-3.61958	0	-771	0	NA
YGL026C	Tryptophan synthase involved in tryptophan biosynthesis, regulated by the general control system of amino acid biosynthesis	-3.6108	2246	-3.97567	5172	0.004	671	-2.78595	0	1575	29	M43
YGL027C	Processing alpha glucosidase I, ER type II integral membrane N-glycoprotein involved in assembly of cell wall beta 1,6 glucan and asparagine-linked protein glycosylation; also involved in ER protein quality control and sensing of ER stress	-3.63297	3231	-3.6328	3536	0.663616	3147	-3.61958	0	84	0	NA
YGL028C	Cell wall protein with similarity to glucanases; may play a role in conjugation during mating based on its regulation by Ste12p	-3.66606	4863	-3.26164	787	0.004	671	-4.80796	0	4192	143	M6_M16_M25
YGL029W	Protein involved in nucleolar integrity and processing of the pre-rRNA for the 60S ribosome subunit; transcript is induced in response to cytotoxic stress but not genotoxic stress	-3.61348	2326	-3.61345	2844	0.676887	3922	-3.61958	0	-1596	0	NA
YGL030W	Protein component of the large (60S) ribosomal subunit, has similarity to rat L30 ribosomal protein; involved in pre-rRNA processing in the nucleolus; autoregulates splicing of its transcript	-3.50223	354	-3.50216	1206	0.0728155	1597	-3.50769	0	-1243	0	NA
YGL031C	Ribosomal protein L30 of the large (60S) ribosomal subunit, nearly identical to Rpl24Bp and has similarity to rat L24 ribosomal protein; not essential for translation but may be required for normal translation rate	-3.55009	894	-3.55006	1689	0.165888	1996	-3.54369	0	-1102	0	NA
YGL032C	Adhesion subunit of a-agglutinin of a-cells, C-terminal sequence acts as a ligand for alpha-agglutinin (Sag1p) during agglutination, modified with O-linked oligomannosyl chains, linked to anchorage subunit Aga1p via two disulfide bonds	-10	5135	-3.28755	797	0.008	993	-3.50769	0	4142	116	M8_M59
YGL033W	Meiosis-specific protein that localizes to chromosomes, preventing synapsis between nonhomologous chromosomes and ensuring synapsis between homologs; complexes with Mnd1p to promote homolog pairing and meiotic double-strand break repair	-3.64388	3848	-3.64401	4068	1	4286	-3.65967	0	-438	0	NA
YGL034C	NA	-3.64433	3903	-3.64442	4107	1	4286	-3.65967	0	-383	0	NA
YGL035C	Transcription factor involved in glucose repression; C2H2 zinc finger protein similar to mammalian Egr and Wilms tumor proteins	-3.66563	4804	-3.66558	4808	1	4286	-3.65967	0	518	0	NA
YGL036W	Mtf1 Two Hybrid Clone 2	-3.65436	4253	-2.40924	565	0.008	993	-3.31403	1	3260	56	M1
YGL037C	Nicotinamidase that converts nicotinamide to nicotinic acid as part of the NAD(+) salvage pathway, required for life span extension by calorie restriction; PNC1 expression responds to all known stimuli that extend replicative life span	-3.63919	3524	-2.4152	567	0.006	838	-4.48985	1	2686	56	M1
YGL038C	Mannosyltransferase of the cis-Golgi apparatus, initiates the polymannose outer chain elongation of N-linked oligosaccharides of glycoproteins	-3.62566	2790	-3.55375	1735	0.002	420	-3.20196	0	2370	39	M11
YGL039W	Oxidoreductase, catalyzes NADPH-dependent reduction of the bicyclic diketone bicyclo[2.2.2]octane-2,6-dione (BCO2,6D) to the chiral ketoalcohol (1R,4S,6S)-6-hydroxybicyclo[2.2.2]octane-2-one (BCO2one6ol)	-3.66708	5006	-3.66722	4982	1	4286	-3.65967	0	720	0	NA
YGL040C	Delta-aminolevulinate dehydratase, a homo-octameric enzyme, catalyzes the conversion of delta-aminolevulinic acid to porphobilinogen, the second step in the heme biosynthetic pathway; localizes to both the cytoplasm and nucleus	-3.53829	725	-3.53834	1539	0.162621	1902	-3.54369	0	-1177	0	NA
YGL041C	NA	-10	5135	-20	5339	2	5339	-10	0	-204	0	NA
YGL042C	NA	-3.61646	2431	-3.61659	2930	0.672209	3582	-3.61958	0	-1151	0	NA
YGL043W	General transcription elongation factor TFIIS, enables RNA polymerase II to read through blocks to elongation by stimulating cleavage of nascent transcripts stalled at transcription arrest sites	-3.64839	4090	-3.64845	4251	1	4286	-3.65967	0	-196	0	NA
YGL044C	Cleavage and polyadenylation factor I (CF I) component involved in cleavage and polyadenylation of mRNA 3' ends; interacts with the A-rich polyadenylation signal in complex with Rna14p and Hrp1p	-3.66618	4878	-3.66599	4844	1	4286	-3.65967	0	592	0	NA
YGL045W	Protein of unknown function, involved in the proteolytic activation of Rim101p in response to alkaline pH; has similarity to A. nidulans PalF	-3.60804	2170	-3.60799	2731	0.669065	3378	-3.61958	0	-1208	0	NA
YGL046W	NA	-3.61236	2290	-3.61228	2817	0.668269	3345	-3.61958	0	-1055	0	NA
YGL047W	Catalytic component of UDP-GlcNAc transferase, required for the second step of dolichyl-linked oligosaccharide synthesis; anchored to the ER membrane via interaction with Alg14p; similar to bacterial and human glycosyltransferases	-3.54618	838	-3.54601	1637	0.167849	2042	-3.54369	0	-1204	0	NA
YGL048C	One of six ATPases of the 19S regulatory particle of the 26S proteasome involved in the degradation of ubiquitinated substrates; bound by ubiquitin-protein ligases Ubr1p and Ufd4p; localized mainly to the nucleus throughout the cell cycle	-3.53972	748	-3.53979	1565	0.166282	2003	-3.54369	0	-1255	0	NA
YGL049C	Translation initiation factor eIF4G, subunit of the mRNA cap-binding protein complex (eIF4F) that also contains eIF4E (Cdc33p); associates with the poly(A)-binding protein Pab1p, also interacts with eIF4A (Tif1p); homologous to Tif4631p	-3.61113	2260	-3.1988	724	0.006	838	-3.47287	0	1422	72	M16
YGL050W	Hypothetical protein	-3.58293	1519	-3.58299	2211	0.32304	2444	-3.58095	0	-925	0	NA
YGL051W	Putative integral membrane protein, involved in vesicle formation; forms complex with Mst28p; member of DUP240 gene family; binds COPI and COPII vesicles	-3.64096	3623	-3.6408	3870	0.675545	3843	-3.61958	0	-220	0	NA
YGL052W	NA	-3.62842	2925	-3.62842	3317	0.679426	4065	-3.61958	0	-1140	0	NA
YGL053W	Pheromone-regulated protein with 2 predicted transmembrane segments and an FF sequence, a motif involved in COPII binding; forms a complex with Prp9p in the ER	-3.56781	1195	-3.56789	1953	0.328537	2633	-3.58095	0	-1438	0	NA
YGL054C	Protein localized to COPII-coated vesicles, involved in vesicle formation and incorporation of specific secretory cargo; required for the delivery of bud-site selection protein Axl2p to cell surface; related to Drosophila cornichon	-3.66048	4486	-3.66025	4556	1	4286	-3.65967	0	200	0	NA
YGL055W	Fatty acid desaturase, required for monounsaturated fatty acid synthesis and for normal distribution of mitochondria	-3.52568	585	-3.67549	5093	0.02	1337	-3.17566	0	-752	155	M14_M30_M39_M54_M62
YGL056C	One of two S. cerevisiae homologs (Sds23p and Sds24p) of the Schizosaccharomyces pombe Sds23 protein, which genetic studies have implicated in APC/cyclosome regulation	-3.58794	1626	-3.70965	5110	0.01	1130	-6.16392	0	496	155	M14_M30_M39_M54_M62
YGL057C	Hypothetical protein	-3.58912	1652	-3.58909	2316	0.321429	2400	-3.58095	0	-748	0	NA
YGL058W	Ubiquitin-conjugating enzyme (E2), involved in postreplication repair (with Rad18p), sporulation, telomere silencing, and ubiquitin-mediated N-end rule protein degradation (with Ubr1p)	-3.59069	1691	-3.59062	2344	0.330233	2691	-3.58095	0	-1000	0	NA
YGL059W	Hypothetical protein	-3.64253	3730	-3.6424	3951	0.671498	3545	-3.61958	0	185	0	NA
YGL060W	Protein with a role in resistance to oxidative stress; has similarity to Ybp1p, which is involved in regulation of the transcription factor Yap1p via oxidation of specific cysteine residues	-3.44259	110	-3.44258	964	0.00923788	1098	-3.43916	0	-988	0	NA
YGL061C	Essential mitotic spindle protein required to maintain spindle integrity and kinetochore function, part of the multisubunit DASH complex which binds microtubules and is transferred to the kinetochore prior to mitosis	-3.66248	4594	-3.66229	4652	1	4286	-3.65967	0	308	0	NA
YGL062W	Pyruvate carboxylase isoform, cytoplasmic enzyme that converts pyruvate to oxaloacetate; highly similar to isoform Pyc2p but differentially regulated; mutations in the human homolog are associated with lactic acidosis	-3.6407	3608	-3.6408	3870	0.679426	4065	-3.61958	0	-457	0	NA
YGL063W	Putative pseudouridine synthase	-3.64823	4082	-3.64805	4246	1	4286	-3.65967	0	-204	0	NA
YGL064C	Mitochondrial RNA helicase, plays an essential role in mitochondrial function	-3.63297	3233	-3.6328	3536	0.668258	3341	-3.61958	0	-108	0	NA
YGL065C	Presumed early mannosyltransferase involved in the N-linked glycosylation pathway; alg2 mutants exhibit temperature-sensitive growth and abnormal accumulation of the lipid-linked oligosaccharide Man2GlcNAc2-PP-Dol	-3.64051	3595	-3.64039	3847	0.67217	3577	-3.61958	0	18	0	NA
YGL066W	Probable 73 kDa subunit of SAGA histone acetyltransferase complex	-3.61453	2365	4.71039	406	0.002	420	-5.77345	0	1945	110	M2
YGL067W	NADH diphosphatase (pyrophosphatase), hydrolyzes the pyrophosphate linkage in NADH and related nucleotides; localizes to peroxisomes	-3.64931	4116	-3.64926	4272	1	4286	-3.65967	0	-170	0	NA
YGL068W	Protein associated with the mitochondrial nucleoid; putative mitochondrial ribosomal protein with similarity to E. coli L7/L12 ribosomal protein; required for normal respiratory growth	-3.66284	4615	-3.6627	4664	1	4286	-3.65967	1	329	0	NA
YGL069C	NA	-3.60795	2166	-3.60799	2731	0.676056	3862	-3.61958	0	-1696	0	NA
YGL070C	RNA polymerase II subunit B12.6; contacts DNA; mutations affect transcription start site	-3.51344	462	-3.51349	1302	0.0811456	1768	-3.50769	0	-1306	0	NA
YGL071W	Transcription factor involved in iron utilization and homeostasis; binds the consensus site PyPuCACCCPu and activates the expression of target genes in response to changes in iron availability	-3.54857	877	-2.90289	633	0.004	671	2.71511	0	206	92	M10_M64_M66
YGL072C	NA	-3.62606	2812	-3.62605	3217	0.684964	4253	-3.61958	0	-1441	0	NA
YGL073W	Trimeric heat shock transcription factor, activates multiple genes in response to hyperthermia; recognizes variable heat shock elements (HSEs) consisting of inverted NGAAN repeats; constitutively DNA-bound; posttranslationally regulated	-3.64044	3590	-3.64039	3847	0.680653	4115	-3.61958	0	-525	0	NA
YGL074C	NA	-3.56399	1131	-3.56378	1892	0.169451	2083	-3.54369	0	-952	0	NA
YGL075C	Essential membrane protein localized at the nuclear envelope and spindle pole body (SPB), required for insertion of the newly duplicated SPB into the nuclear envelope; potentially phosphorylated by Cdc28p	-3.56849	1209	-3.56864	1966	0.334135	2796	-3.58095	0	-1587	0	NA
YGL076C	Protein component of the large (60S) ribosomal subunit, nearly identical to Rpl7Bp and has similarity to E. coli L30 and rat L7 ribosomal proteins; contains a conserved C-terminal Nucleic acid Binding Domain (NDB2)	-3.60387	2053	-3.60372	2638	0.677966	3984	-3.61958	0	-1931	0	NA
YGL077C	Choline transporter (permease) that also controls the uptake of nitrogen mustard; expression is co-regulated with phospholipid biosynthetic genes and negatively regulated by choline and myo-inositol	-3.64172	3674	-3.6416	3913	0.672289	3598	-3.61958	0	76	0	NA
YGL078C	Putative ATP-dependent RNA helicase of the DEAD-box family involved in ribosomal biogenesis	-3.59945	1914	8.21312	69	0.008	993	-4.40258	0	921	207	M3_M7
YGL079W	Hypothetical protein	-3.66707	5002	-3.66722	4982	1	4286	-3.65967	0	716	0	NA
YGL080W	The authentic, non-tagged protein was localized to the mitochondria	-3.65988	4465	-3.65984	4538	1	4286	-3.65967	0	179	0	NA
YGL081W	Hypothetical protein	-3.56781	1194	-3.56789	1953	0.334101	2780	-3.58095	0	-1586	0	NA
YGL082W	Hypothetical protein	-3.53024	633	-3.53035	1458	0.171498	2148	-3.54369	0	-1515	0	NA
YGL083W	Putative kinase, suppressor of GTPase mutant, similar to bovine rhodopsin kinase	-3.66593	4849	-3.66599	4844	1	4286	-3.65967	0	563	0	NA
YGL084C	Plasma membrane protein with a possible role in proton symport of glycerol; member of the MBOAT family of putative membrane-bound O-acyltransferases	-3.57263	1294	-3.57278	2033	0.331671	2717	-3.58095	0	-1423	0	NA
YGL085W	Hypothetical protein	-3.53907	739	-3.53906	1551	0.164251	1934	-3.54369	0	-1195	0	NA
YGL086W	Coiled-coil protein involved in the spindle-assembly checkpoint; phosphorylated by Mps1p upon checkpoint activation which leads to inhibition of the activity of the anaphase promoting complex; forms a complex with Mad2p	-3.66068	4499	-3.66065	4569	1	4286	-3.65967	0	213	0	NA
YGL087C	Protein involved in error-free postreplication DNA repair; forms a heteromeric complex with Ubc13p that has a ubiquitin-conjugating activity; cooperates with chromatin-associated RING finger proteins, Rad18p and Rad5p	-3.65881	4411	-3.65861	4495	1	4286	-3.65967	0	125	0	NA
YGL088W	NA	-3.66238	4592	-3.66229	4652	1	4286	-3.65967	0	306	0	NA
YGL089C	Mating pheromone alpha-factor, made by alpha cells; interacts with mating type a cells to induce cell cycle arrest and other responses leading to mating; also encoded by MF(ALPHA)1, which is more highly expressed than MF(ALPHA)2	-3.6337	3278	-3.46411	1019	0	1	-3.20196	0	3277	28	M30
YGL090W	Protein involved in DNA double-strand break repair; physically interacts with DNA ligase 4 (Lig4p); homologous to mammalian XRCC4 protein	-3.61199	2282	-3.61189	2812	0.678744	4026	-3.61958	0	-1744	0	NA
YGL091C	Essential nuclear protein, evolutionarily conserved putative ATPase; exhibits genetic interaction with CDC2 encoding the catalytic subunit of DNA polymerase delta	-3.62598	2809	-3.62605	3217	0.680653	4115	-3.61958	0	-1306	0	NA
YGL092W	Essential nucleoporin, catalyzes its own cleavage in vivo to generate a C-terminal fragment that assembles into the Nup84p subcomplex of the nuclear pore complex, and an N-terminal fragment of unknown function that is homologous to Nup100p	-3.66203	4580	-3.66188	4634	1	4286	-3.65967	0	294	0	NA
YGL093W	Protein required for accurate chromosome segregation, localizes to the nuclear side of the spindle pole body; forms a complex with Ydr532cp	-3.46534	174	-3.46547	1023	0.0282353	1456	-3.47287	0	-1282	0	NA
YGL094C	Essential subunit of the Pan2p-Pan3p poly(A)-ribonuclease complex, which acts to control poly(A) tail length and regulate the stoichiometry and activity of postreplication repair complexes	-3.63699	3411	-3.63679	3709	0.679335	4061	-3.61958	0	-650	0	NA
YGL095C	Protein of the Sec1p/Munc-18 family, essential for vacuolar protein sorting; required for the function of Pep12p and the early endosome/late Golgi SNARE Tlg2p; essential for fusion of Golgi-derived vesicles with the prevacuolar compartment	-3.66236	4591	-3.66229	4652	1	4286	-3.65967	0	305	0	NA
YGL096W	Homeodomain-containing transcription factor; SBF regulated target gene that in turn regulates expression of genes involved in G1/S phase events such as bud site selection, bud emergence and cell cycle progression; similarity to Cup9p	-3.65164	4173	-3.65169	4321	1	4286	-3.65967	0	-113	0	NA
YGL097W	Nucleotide exchange factor for Gsp1p, localizes to the nucleus, required for nucleocytoplasmic trafficking of macromolecules; potentially phosphorylated by Cdc28p	-3.65814	4384	-3.6582	4485	1	4286	-3.65967	0	98	0	NA
YGL098W	Essential SNARE protein localized to the ER, involved in retrograde traffic from the Golgi to the ER; forms a complex with the SNAREs Sec22p, Sec20p and Ufe1p	-3.55039	899	4.76977	388	0	1	4.48985	0	898	110	M2
YGL099W	Putative GTPase involved in 60S ribosomal subunit biogenesis; required for the release of Nmd3p from 60S subunits in the cytoplasm	-10	5135	-20	5339	2	5339	-10	0	-204	0	NA
[truncated: 4,074 more rows]

## Sheet: Motif key
M1	Known: ABF1
[truncated: 70 more rows]
